# Supplementary material for: Hidden in plain sight: two co-occurring cryptic species of Supplanaxis in the Caribbean (Cerithioidea, Planaxidae)
Source: Zookeys. 2020 Nov 11;991:85–109. doi: 10.3897/zookeys.991.57521 (PMC7674383; doi:10.3897/zookeys.991.57521)
Supplement: XML Treatment for Supplanaxis [file zookeys.991.57521-treatment1.xml]

<!DOCTYPE tp:taxon-treatment
  PUBLIC "-//TaxonX//DTD Taxonomic Treatment Publishing DTD v0 20100105//EN" "tax-treatment-NSO.dtd">
<tp:taxon-treatment xmlns:tp="http://www.plazi.org/taxpub"><tp:treatment-meta><kwd-group><label>Taxon classification</label><kwd><named-content xmlns:xlink="http://www.w3.org/1999/xlink" content-type="kingdom">Animalia</named-content></kwd><kwd><named-content xmlns:xlink="http://www.w3.org/1999/xlink" content-type="order">Cerithioidea</named-content></kwd><kwd><named-content xmlns:xlink="http://www.w3.org/1999/xlink" content-type="family">Planaxidae</named-content></kwd></kwd-group><mixed-citation publication-type="journal"><person-group><name><surname>Strong</surname><given-names>Ellen E.</given-names></name><name><surname>Bouchet</surname><given-names>Philippe</given-names></name></person-group><article-title>Hidden in plain sight: two co-occurring cryptic species of <italic><tp:taxon-name><tp:taxon-name-part taxon-name-part-type="genus" reg="Supplanaxis">Supplanaxis</tp:taxon-name-part></tp:taxon-name></italic> in the Caribbean (<tp:taxon-name><tp:taxon-name-part taxon-name-part-type="superfamily">Cerithioidea</tp:taxon-name-part></tp:taxon-name>, <tp:taxon-name><tp:taxon-name-part taxon-name-part-type="family">Planaxidae</tp:taxon-name-part></tp:taxon-name>)</article-title><source>Zookeys</source><day>11</day><month>11</month><year>2020</year><volume>991</volume><fpage>85</fpage><lpage>109</lpage><pub-id pub-id-type="doi">10.3897/zookeys.991.57521</pub-id></mixed-citation></tp:treatment-meta><tp:nomenclature><label>Genus</label><tp:taxon-name><object-id xmlns:xlink="http://www.w3.org/1999/xlink" content-type="arpha" xlink:type="simple">B106512D-CE00-5040-9FC1-76B14E36C5A4</object-id>
              <tp:taxon-name-part taxon-name-part-type="genus" reg="Supplanaxis">Supplanaxis</tp:taxon-name-part>
            </tp:taxon-name><tp:taxon-authority>Thiele, 1929</tp:taxon-authority><tp:nomenclature-citation-list><tp:nomenclature-citation><tp:taxon-name>
                  <tp:taxon-name-part taxon-name-part-type="genus" reg="Planaxis">Planaxis</tp:taxon-name-part> (<tp:taxon-name-part taxon-name-part-type="subgenus" reg="Supplanaxis">Supplanaxis</tp:taxon-name-part>)</tp:taxon-name><comment>Thiele, 1929. Type species: <tp:taxon-name><tp:taxon-name-part taxon-name-part-type="genus" reg="Buccinum">Buccinum</tp:taxon-name-part> <tp:taxon-name-part taxon-name-part-type="species" reg="nucleus">nucleus</tp:taxon-name-part></tp:taxon-name> Bruguière, 1789, by monotypy.</comment></tp:nomenclature-citation><tp:nomenclature-citation><tp:taxon-name>
                  <tp:taxon-name-part taxon-name-part-type="genus" reg="Planaxis">Planaxis</tp:taxon-name-part> (<tp:taxon-name-part taxon-name-part-type="subgenus" reg="Proplanaxis">Proplanaxis</tp:taxon-name-part>)</tp:taxon-name><comment>Thiele, 1929. Type species: <tp:taxon-name><tp:taxon-name-part taxon-name-part-type="genus" reg="Planaxis">Planaxis</tp:taxon-name-part> <tp:taxon-name-part taxon-name-part-type="species" reg="planicostatus">planicostatus</tp:taxon-name-part></tp:taxon-name> G.B. Sowerby I, 1825, by monotypy (syn. nov.).</comment></tp:nomenclature-citation></tp:nomenclature-citation-list></tp:nomenclature><tp:treatment-sec sec-type="remarks" id="SECID0EVGAG"><title>Remarks.</title><p>Thiele (1929: 203) established <italic><tp:taxon-name><tp:taxon-name-part taxon-name-part-type="genus" reg="Supplanaxis">Supplanaxis</tp:taxon-name-part></tp:taxon-name></italic> as a subgenus of <italic><tp:taxon-name><tp:taxon-name-part taxon-name-part-type="genus" reg="Planaxis">Planaxis</tp:taxon-name-part></tp:taxon-name></italic>, for planaxids with rather small, dark colored, largely smooth shells, with spiral grooves mostly on the base of the last whorl and under the suture; and with a radula characterized by a broad rachidian with two to four denticles on either side, the long lateral extensions of the lateral teeth, and the outer marginal with a very broad, finely toothed cutting edge. Based on the morphological differences in shell, radula, soft anatomy, and embryonic development, <xref ref-type="bibr" rid="B12">Houbrick (1987)</xref> elevated <italic><tp:taxon-name><tp:taxon-name-part taxon-name-part-type="genus" reg="Supplanaxis">Supplanaxis</tp:taxon-name-part></tp:taxon-name></italic> to full genus.</p><p>Thiele (1929: 203) also established <italic><tp:taxon-name><tp:taxon-name-part taxon-name-part-type="genus" reg="Proplanaxis">Proplanaxis</tp:taxon-name-part></tp:taxon-name></italic> as a new subgenus of <italic><tp:taxon-name><tp:taxon-name-part taxon-name-part-type="genus" reg="Planaxis">Planaxis</tp:taxon-name-part></tp:taxon-name></italic>, with <italic><tp:taxon-name><tp:taxon-name-part taxon-name-part-type="genus" reg="Planaxis">Planaxis</tp:taxon-name-part> <tp:taxon-name-part taxon-name-part-type="species" reg="planicostatus">planicostatus</tp:taxon-name-part></tp:taxon-name></italic> G.B. Sowerby I, 1825, as type species by monotypy. <xref ref-type="bibr" rid="B12">Houbrick (1987</xref>: 4) treated <italic><tp:taxon-name><tp:taxon-name-part taxon-name-part-type="genus" reg="Proplanaxis">Proplanaxis</tp:taxon-name-part></tp:taxon-name></italic> as a synonym of <italic><tp:taxon-name><tp:taxon-name-part taxon-name-part-type="genus" reg="Planaxis">Planaxis</tp:taxon-name-part></tp:taxon-name></italic>, but our molecular tree shows <italic><tp:taxon-name><tp:taxon-name-part taxon-name-part-type="genus" reg="Planaxis">P.</tp:taxon-name-part> <tp:taxon-name-part taxon-name-part-type="species" reg="planicostatus">planicostatus</tp:taxon-name-part></tp:taxon-name></italic> to be nested within the <italic><tp:taxon-name><tp:taxon-name-part taxon-name-part-type="genus" reg="Supplanaxis">Supplanaxis</tp:taxon-name-part></tp:taxon-name></italic> clade (see below), and not within <italic><tp:taxon-name><tp:taxon-name-part taxon-name-part-type="genus" reg="Planaxis">Planaxis</tp:taxon-name-part></tp:taxon-name></italic> s.s., a taxonomic position in agreement with <xref ref-type="bibr" rid="B14">Laidre and Vermeij (2012)</xref>, who had already used the combination <italic><tp:taxon-name><tp:taxon-name-part taxon-name-part-type="genus" reg="Supplanaxis">Supplanaxis</tp:taxon-name-part> <tp:taxon-name-part taxon-name-part-type="species" reg="planicostatus">planicostatus</tp:taxon-name-part></tp:taxon-name></italic>. The names <italic><tp:taxon-name><tp:taxon-name-part taxon-name-part-type="genus" reg="Supplanaxis">Supplanaxis</tp:taxon-name-part></tp:taxon-name></italic> and <italic><tp:taxon-name><tp:taxon-name-part taxon-name-part-type="genus" reg="Proplanaxis">Proplanaxis</tp:taxon-name-part></tp:taxon-name></italic> having been published simultaneously, we act as First Revisers and, under Art. 24.2 of the ICZN Code, give precedence to the name <italic><tp:taxon-name><tp:taxon-name-part taxon-name-part-type="genus" reg="Supplanaxis">Supplanaxis</tp:taxon-name-part></tp:taxon-name></italic> over <italic><tp:taxon-name><tp:taxon-name-part taxon-name-part-type="genus" reg="Proplanaxis">Proplanaxis</tp:taxon-name-part></tp:taxon-name></italic>.</p></tp:treatment-sec><ref-list><ref id="B12"><mixed-citation xmlns:xlink="http://www.w3.org/1999/xlink" xlink:type="simple"><person-group><name name-style="western"><surname>Houbrick</surname><given-names>RS</given-names></name></person-group> (<year>1987</year>) <article-title>Anatomy, reproductive biology, and phylogeny of the <tp:taxon-name><tp:taxon-name-part taxon-name-part-type="family">Planaxidae</tp:taxon-name-part></tp:taxon-name> (<tp:taxon-name>Cerithiacea</tp:taxon-name>: <tp:taxon-name><tp:taxon-name-part taxon-name-part-type="subclass">Prosobranchia</tp:taxon-name-part></tp:taxon-name>).</article-title><source>Smithsonian Contributions to Zoology</source><volume>445</volume>: <fpage>1</fpage>–<lpage>57</lpage>. <ext-link xlink:type="simple" ext-link-type="doi" xlink:href="10.5479/si.00810282.445">https://doi.org/10.5479/si.00810282.445</ext-link></mixed-citation></ref><ref id="B14"><mixed-citation xmlns:xlink="http://www.w3.org/1999/xlink" xlink:type="simple"><person-group><name name-style="western"><surname>Laidre</surname><given-names>ME</given-names></name><name name-style="western"><surname>Vermeij</surname><given-names>GJ</given-names></name></person-group> (<year>2012</year>) <article-title>A biodiverse housing market in hermit crabs: proposal for a new biodiversity index.</article-title><source>UNED Research Journal</source><volume>4</volume>(<issue>2</issue>): <fpage>175</fpage>–<lpage>179</lpage>. <ext-link xlink:type="simple" ext-link-type="doi" xlink:href="10.22458/urj.v4i2.5">https://doi.org/10.22458/urj.v4i2.5</ext-link></mixed-citation></ref></ref-list></tp:taxon-treatment>
