# Supplementary material for: Hidden in plain sight: two co-occurring cryptic species of Supplanaxis in the Caribbean (Cerithioidea, Planaxidae)
Source: Zookeys. 2020 Nov 11;991:85–109. doi: 10.3897/zookeys.991.57521 (PMC7674383; doi:10.3897/zookeys.991.57521)
Supplement: XML Treatment for Supplanaxis nucleus [file zookeys.991.57521-treatment2.xml]

<!DOCTYPE tp:taxon-treatment
  PUBLIC "-//TaxonX//DTD Taxonomic Treatment Publishing DTD v0 20100105//EN" "tax-treatment-NSO.dtd">
<tp:taxon-treatment xmlns:tp="http://www.plazi.org/taxpub"><tp:treatment-meta><kwd-group><label>Taxon classification</label><kwd><named-content xmlns:xlink="http://www.w3.org/1999/xlink" content-type="kingdom">Animalia</named-content></kwd><kwd><named-content xmlns:xlink="http://www.w3.org/1999/xlink" content-type="order">Cerithioidea</named-content></kwd><kwd><named-content xmlns:xlink="http://www.w3.org/1999/xlink" content-type="family">Planaxidae</named-content></kwd></kwd-group><mixed-citation publication-type="journal"><person-group><name><surname>Strong</surname><given-names>Ellen E.</given-names></name><name><surname>Bouchet</surname><given-names>Philippe</given-names></name></person-group><article-title>Hidden in plain sight: two co-occurring cryptic species of <italic><tp:taxon-name><tp:taxon-name-part taxon-name-part-type="genus" reg="Supplanaxis">Supplanaxis</tp:taxon-name-part></tp:taxon-name></italic> in the Caribbean (<tp:taxon-name><tp:taxon-name-part taxon-name-part-type="superfamily">Cerithioidea</tp:taxon-name-part></tp:taxon-name>, <tp:taxon-name><tp:taxon-name-part taxon-name-part-type="family">Planaxidae</tp:taxon-name-part></tp:taxon-name>)</article-title><source>Zookeys</source><day>11</day><month>11</month><year>2020</year><volume>991</volume><fpage>85</fpage><lpage>109</lpage><pub-id pub-id-type="doi">10.3897/zookeys.991.57521</pub-id></mixed-citation></tp:treatment-meta><tp:nomenclature><tp:taxon-name><object-id xmlns:xlink="http://www.w3.org/1999/xlink" content-type="arpha" xlink:type="simple">44815B04-DCCE-5AB2-99E8-3088FEEA22B9</object-id>
              <tp:taxon-name-part taxon-name-part-type="genus" reg="Supplanaxis">Supplanaxis</tp:taxon-name-part>
              <tp:taxon-name-part taxon-name-part-type="species" reg="nucleus">nucleus</tp:taxon-name-part>
            </tp:taxon-name><tp:taxon-authority>(Bruguière, 1789)</tp:taxon-authority><xref ref-type="fig" rid="F2">Figs 2</xref><xref ref-type="fig" rid="F3">, 3A</xref><xref ref-type="fig" rid="F4">, 4A–G</xref><xref ref-type="fig" rid="F5">, 5</xref><xref ref-type="fig" rid="F7">, 7A–L at right</xref><tp:nomenclature-citation-list><tp:nomenclature-citation><tp:taxon-name>
                  <tp:taxon-name-part taxon-name-part-type="genus" reg="Buccinum">Buccinum</tp:taxon-name-part> <tp:taxon-name-part taxon-name-part-type="species" reg="nucleus">nucleus</tp:taxon-name-part></tp:taxon-name><comment>Bruguière, 1789: 211–212</comment></tp:nomenclature-citation><tp:nomenclature-citation><tp:taxon-name>
                  <tp:taxon-name-part taxon-name-part-type="genus" reg="Planaxis">Planaxis</tp:taxon-name-part> <tp:taxon-name-part taxon-name-part-type="species" reg="semisulcatus">semisulcatus</tp:taxon-name-part></tp:taxon-name><comment>G.B. Sowerby I, 1823: [pl. 73] fig. 3</comment></tp:nomenclature-citation></tp:nomenclature-citation-list></tp:nomenclature><tp:treatment-sec sec-type="Neotype" id="SECID0EXNAG"><title>Neotype.</title><p>BARBADOS • 16.9 mm in height; Hastings Rocks; <named-content xmlns:xlink="http://www.w3.org/1999/xlink" content-type="dwc:verbatimCoordinates" xlink:type="simple"><named-content content-type="geo-json" specific-use="{&#34;type&#34;:&#34;Point&#34;,&#34;coordinates&#34;:[-59.594167,13.073611]}" id="NCID0EAOAG" xlink:type="simple">13°04'25"N, 59°35'39"W</named-content></named-content>, Dec. 2018; P Bouchet leg.; <abbrev xmlns:xlink="http://www.w3.org/1999/xlink" content-type="institution" xlink:title="Muséum national d’Histoire naturelle, Paris" id="ABBRID0EFOAG" xlink:type="simple">MNHN</abbrev>-IM-2000-35804, here designated; GenBank: <ext-link xmlns:xlink="http://www.w3.org/1999/xlink" ext-link-type="gen" xlink:href="MT921868" xlink:type="simple">MT921868</ext-link>, <ext-link xmlns:xlink="http://www.w3.org/1999/xlink" ext-link-type="gen" xlink:href="MT921900" xlink:type="simple">MT921900</ext-link> (Figs <xref ref-type="fig" rid="F3">3A</xref>, <xref ref-type="fig" rid="F4">4D</xref>, <xref ref-type="fig" rid="F7">7L</xref> at right).</p><p><xref ref-type="bibr" rid="B3">Bruguière (1789</xref>: 254–255) based his description of <italic><tp:taxon-name><tp:taxon-name-part taxon-name-part-type="genus" reg="Buccinum">Buccinum</tp:taxon-name-part> <tp:taxon-name-part taxon-name-part-type="species" reg="nucleus">nucleus</tp:taxon-name-part></tp:taxon-name></italic> on three sources: (i) an illustration of a shell from Barbados published by <xref ref-type="bibr" rid="B16">Lister (1770</xref>: pl. 976 fig. 32) (Fig. <xref ref-type="fig" rid="F2">2A</xref>); (ii) specimens collected by himself at Foule-Pointe in Madagascar; (iii) shells used in a decorated garment brought back from New Zealand by Cook.</p><fig id="F2" position="float" orientation="portrait"><object-id xmlns:xlink="http://www.w3.org/1999/xlink" content-type="doi" xlink:type="simple">10.3897/zookeys.991.57521.figure2</object-id><object-id xmlns:xlink="http://www.w3.org/1999/xlink" content-type="arpha" xlink:type="simple">8DBC8D35-FD6D-5581-B818-C76ABBE23FF9</object-id><label>Figure 2.</label><caption><p>Original figures <bold>A</bold><italic><tp:taxon-name><tp:taxon-name-part taxon-name-part-type="genus" reg="Buccinum">Buccinum</tp:taxon-name-part> <tp:taxon-name-part taxon-name-part-type="species" reg="nucleus">nucleus</tp:taxon-name-part></tp:taxon-name></italic> Bruguière, 1789 (<xref ref-type="bibr" rid="B16">Lister 1770</xref>: pl. 976, fig. 32) <bold>B</bold><italic><tp:taxon-name><tp:taxon-name-part taxon-name-part-type="genus" reg="Planaxis">Planaxis</tp:taxon-name-part> <tp:taxon-name-part taxon-name-part-type="species" reg="semisulcatus">semisulcatus</tp:taxon-name-part></tp:taxon-name></italic> G.B. Sowerby I, 1823 ([pl. 73], fig. 3).</p></caption><graphic xmlns:xlink="http://www.w3.org/1999/xlink" xlink:href="zookeys-991-085-g002.jpg" position="float" orientation="portrait" xlink:type="simple" id="oo_474098.jpg"><uri content-type="original_file" xlink:type="simple">https://binary.pensoft.net/fig/474098</uri></graphic></fig><p>(i) The shell from Barbados was accompanied by a non-binominal legend <italic><tp:taxon-name><tp:taxon-name-part taxon-name-part-type="genus" reg="Buccinum">Buccinum</tp:taxon-name-part></tp:taxon-name> B.r.paruum nigrum, ex toto laeve</italic> and the locality Barb., which was rendered by Bruguière as <italic><tp:taxon-name><tp:taxon-name-part taxon-name-part-type="genus" reg="Buccinum">Buccinum</tp:taxon-name-part></tp:taxon-name> brevirostrum parvum nigrum extoto laeve Barbadense</italic>.</p><fig id="F3" position="float" orientation="portrait"><object-id xmlns:xlink="http://www.w3.org/1999/xlink" content-type="doi" xlink:type="simple">10.3897/zookeys.991.57521.figure3</object-id><object-id xmlns:xlink="http://www.w3.org/1999/xlink" content-type="arpha" xlink:type="simple">F9869231-0715-5175-9A95-2B94DAC7675D</object-id><label>Figure 3.</label><caption><p>Type specimens of <italic><tp:taxon-name><tp:taxon-name-part taxon-name-part-type="genus" reg="Supplanaxis">Supplanaxis</tp:taxon-name-part> <tp:taxon-name-part taxon-name-part-type="species" reg="nucleus">nucleus</tp:taxon-name-part></tp:taxon-name></italic> and relevant planaxids. <bold>A</bold><italic><tp:taxon-name><tp:taxon-name-part taxon-name-part-type="genus" reg="Buccinum">Buccinum</tp:taxon-name-part> <tp:taxon-name-part taxon-name-part-type="species" reg="nucleus">nucleus</tp:taxon-name-part></tp:taxon-name></italic> Bruguière, 1789. Neotype, <abbrev xmlns:xlink="http://www.w3.org/1999/xlink" content-type="institution" xlink:title="Muséum national d’Histoire naturelle, Paris" id="ABBRID0EWSAG" xlink:type="simple">MNHN</abbrev>-IM-2000-35804 <bold>B</bold><italic><tp:taxon-name><tp:taxon-name-part taxon-name-part-type="genus" reg="Planaxis">Planaxis</tp:taxon-name-part> <tp:taxon-name-part taxon-name-part-type="species" reg="planicostatus">planicostatus</tp:taxon-name-part></tp:taxon-name></italic> G.B. Sowerby I, 1825. Syntype <named-content xmlns:xlink="http://www.w3.org/1999/xlink" content-type="dwc:institutional_code" xlink:type="simple">NHMUK</named-content> 1966623 (© The Trustees of the Natural History Museum, London, <ext-link xmlns:xlink="http://www.w3.org/1999/xlink" xlink:type="simple" ext-link-type="uri" xlink:href="http://creativecommons.org/licenses/by/4.0/">http://creativecommons.org/licenses/by/4.0/</ext-link>; <ext-link xmlns:xlink="http://www.w3.org/1999/xlink" xlink:type="simple" ext-link-type="uri" xlink:href="https://data.nhm.ac.uk/object/4767541c-a5d1-41db-aa0c-0c03724e970a">https://data.nhm.ac.uk/object/4767541c-a5d1-41db-aa0c-0c03724e970a</ext-link>) <bold>C</bold><tp:taxon-name><tp:taxon-name-part taxon-name-part-type="genus" reg="Planaxis">Planaxis</tp:taxon-name-part> (<tp:taxon-name-part taxon-name-part-type="subgenus" reg="Supplanaxis">Supplanaxis</tp:taxon-name-part>) <tp:taxon-name-part taxon-name-part-type="species" reg="nancyae">nancyae</tp:taxon-name-part></tp:taxon-name> Petuch, 2013. Holotype, <named-content xmlns:xlink="http://www.w3.org/1999/xlink" content-type="dwc:institutional_code" xlink:type="simple">FMNH</named-content> 328402 (© Field Museum of Natural History–CC BY-NC; <ext-link xmlns:xlink="http://www.w3.org/1999/xlink" xlink:type="simple" ext-link-type="uri" xlink:href="https://collections-zoology.fieldmuseum.org/catalogue/2877223">https://collections-zoology.fieldmuseum.org/catalogue/2877223</ext-link>) <bold>D</bold><italic><tp:taxon-name><tp:taxon-name-part taxon-name-part-type="genus" reg="Planaxis">Planaxis</tp:taxon-name-part> <tp:taxon-name-part taxon-name-part-type="species" reg="niger">niger</tp:taxon-name-part></tp:taxon-name></italic> Quoy and Gaimard, 1833. Syntype, one of 22 specimens, <abbrev xmlns:xlink="http://www.w3.org/1999/xlink" content-type="institution" xlink:title="Muséum national d’Histoire naturelle, Paris" id="ABBRID0E5UAG" xlink:type="simple">MNHN</abbrev>-IM-2000-27769 <bold>E</bold><italic><tp:taxon-name><tp:taxon-name-part taxon-name-part-type="genus" reg="Planaxis">Planaxis</tp:taxon-name-part> <tp:taxon-name-part taxon-name-part-type="species" reg="nucleola">nucleola</tp:taxon-name-part></tp:taxon-name></italic> Mörch, 1876. Probable holotype, <abbrev xmlns:xlink="http://www.w3.org/1999/xlink" content-type="institution" xlink:title="Statens Naturhistoriske Museum, Copenhagen" id="ABBRID0EQVAG" xlink:type="simple">ZMK</abbrev> 152749. Scale bar: 1 cm.</p></caption><graphic xmlns:xlink="http://www.w3.org/1999/xlink" xlink:href="zookeys-991-085-g003.jpg" position="float" orientation="portrait" xlink:type="simple" id="oo_474099.jpg"><uri content-type="original_file" xlink:type="simple">https://binary.pensoft.net/fig/474099</uri></graphic></fig><p>Some of the Lister collection was acquired by Sloane, and the Sloane collection was one of the founding collections of the British Museum (Natural History) [now The Natural History Museum], in London. However, there is no material in <named-content xmlns:xlink="http://www.w3.org/1999/xlink" content-type="dwc:institutional_code" xlink:type="simple">NHMUK</named-content> corresponding to Lister’s illustration (<xref ref-type="bibr" rid="B42">Wilkins 1953</xref>; and A. Salvador, pers. comm.), and this specimen is to be considered lost.</p><p>(ii) Bruguière was a member of the second expedition (1773–1774) led by Kerguelen to the Subantarctic islands that were later to be called Kerguelen Is. On the return journey, his ship called in February-March 1774 at Foulpointe (or “Foule-Pointe” as spelled by Bruguière), now Mahavalona [district of Toamasina (Tamatave)] on the east coast of Madagascar. It is not known which, if any, natural history collections Bruguière brought back to France. He (<xref ref-type="bibr" rid="B3">Bruguière 1789</xref>: 255) used the past tense to refer to the specimens collected at Foule-Pointe “he had owned previously”. Regardless, there are no traces of this material in <abbrev xmlns:xlink="http://www.w3.org/1999/xlink" content-type="institution" xlink:title="Muséum national d’Histoire naturelle, Paris" id="ABBRID0ELWAG" xlink:type="simple">MNHN</abbrev>.</p><p>(iii) Bruguière additionally recorded <italic><tp:taxon-name><tp:taxon-name-part taxon-name-part-type="genus" reg="Buccinum">Buccinum</tp:taxon-name-part> <tp:taxon-name-part taxon-name-part-type="species" reg="nucleus">nucleus</tp:taxon-name-part></tp:taxon-name></italic> based on specimens used for decoration on garments brought back by Cook from New Zealand, that Bruguière had seen in the cabinet of Mr Broussonet, then Secretary of the (French) Royal Society of Agriculture. Pierre Marie Auguste Broussonet (1761–1807) was a French scientist who was based in London in 1780, where he met such scientists as Banks, Forster and Solander. It is therefore possible that Broussonet could have acquired Cook artifacts from this circle and brought them back with him to Paris. He took part in the French Revolution but, as a member of the “Girondins”, had to leave Paris in 1793 and his belongings were seized. However, Broussonet’s artifacts are not nowadays traceable in any French museum where they would have been deposited by the Revolutionary powers. Dr Adrienne Kaeppler, curator for the Pacific Islands in the Department of Anthropology at the Smithsonian’s National Museum of Natural History, has advised us that Maori cloaks from Cook’s voyage to New Zealand are not known to be decorated with shells, and a Tonga or Hawaii provenance for Broussonet’s artifacts would have been more likely.</p><p>There are thus no specimens left that could be considered a syntype of <italic><tp:taxon-name><tp:taxon-name-part taxon-name-part-type="genus" reg="Buccinum">Buccinum</tp:taxon-name-part> <tp:taxon-name-part taxon-name-part-type="species" reg="nucleus">nucleus</tp:taxon-name-part></tp:taxon-name></italic>. The specimens from Madagascar or the Pacific would not have been conspecific with the shell from the Caribbean illustrated by Lister; they might have been <italic><tp:taxon-name><tp:taxon-name-part taxon-name-part-type="genus" reg="Supplanaxis">Supplanaxis</tp:taxon-name-part> <tp:taxon-name-part taxon-name-part-type="species" reg="niger">niger</tp:taxon-name-part></tp:taxon-name></italic> (Quoy and Gaimard, 1833) (Fig. <xref ref-type="fig" rid="F3">3D</xref>), which bears a strong resemblance to <italic><tp:taxon-name><tp:taxon-name-part taxon-name-part-type="genus" reg="Supplanaxis">S.</tp:taxon-name-part> <tp:taxon-name-part taxon-name-part-type="species" reg="nucleus">nucleus</tp:taxon-name-part></tp:taxon-name></italic>–especially to the eye of an 18<sup>th</sup> century conchologist.</p><p>Because the description of <italic><tp:taxon-name><tp:taxon-name-part taxon-name-part-type="genus" reg="Buccinum">Buccinum</tp:taxon-name-part> <tp:taxon-name-part taxon-name-part-type="species" reg="nucleus">nucleus</tp:taxon-name-part></tp:taxon-name></italic> referred to more than one species, and because the Caribbean species designated under that name is a complex of two cryptic species, it is desirable to stabilize the nomenclature by the fixation of a neotype, which we designate herein.</p><p><italic><tp:taxon-name><tp:taxon-name-part taxon-name-part-type="genus" reg="Planaxis">Planaxis</tp:taxon-name-part> <tp:taxon-name-part taxon-name-part-type="species" reg="semisulcatus">semisulcatus</tp:taxon-name-part></tp:taxon-name></italic> G.B. Sowerby I, 1823 (1823: [pl. 73], fig. 3) (Fig. <xref ref-type="fig" rid="F2">2B</xref>) was described from an unknown locality. It has been treated as a synonym of <italic><tp:taxon-name><tp:taxon-name-part taxon-name-part-type="genus" reg="Supplanaxis">Supplanaxis</tp:taxon-name-part> <tp:taxon-name-part taxon-name-part-type="species" reg="nucleus">nucleus</tp:taxon-name-part></tp:taxon-name></italic> since at least <xref ref-type="bibr" rid="B26">Smith (1872</xref>: 40), an opinion accepted by Sowerby II (1877: pl. 1, species no. 7; 1884: 177). There is no known type material in <named-content xmlns:xlink="http://www.w3.org/1999/xlink" content-type="dwc:institutional_code" xlink:type="simple">NHMUK</named-content> (A. Salvador, pers. comm.). To stabilize the nomenclature, we are here designating the neotype of <italic><tp:taxon-name><tp:taxon-name-part taxon-name-part-type="genus" reg="Buccinum">Buccinum</tp:taxon-name-part> <tp:taxon-name-part taxon-name-part-type="species" reg="nucleus">nucleus</tp:taxon-name-part></tp:taxon-name></italic> also as the neotype of <italic><tp:taxon-name><tp:taxon-name-part taxon-name-part-type="genus" reg="Planaxis">Planaxis</tp:taxon-name-part> <tp:taxon-name-part taxon-name-part-type="species" reg="semisulcatus">semisulcatus</tp:taxon-name-part></tp:taxon-name></italic>.</p></tp:treatment-sec><tp:treatment-sec sec-type="material" id="SECID0EO1AG"><title>Other material.</title><p>ANTIGUA AND BARBUDA • 1 spm; Antigua, Green Island; [<named-content xmlns:xlink="http://www.w3.org/1999/xlink" content-type="dwc:verbatimCoordinates" xlink:type="simple"><named-content content-type="geo-json" specific-use="{&#34;type&#34;:&#34;Point&#34;,&#34;coordinates&#34;:[-61.668889,17.070000]}" id="NCID0EX1AG" xlink:type="simple">17°04'12"N, 61°40'08"W</named-content></named-content>]; 24 Apr. 1958; Smithsonian - Bredin Caribbean Expedition; R/V Freelance; J Clarke leg.; <named-content xmlns:xlink="http://www.w3.org/1999/xlink" content-type="dwc:institutional_code" xlink:type="simple">USNM</named-content> 738725.</p><p>BAHAMAS • 1 spm; Rawson leg.; <named-content xmlns:xlink="http://www.w3.org/1999/xlink" content-type="dwc:institutional_code" xlink:type="simple">USNM</named-content> 54705; • 1 spm; New Providence, The Caves; [<named-content xmlns:xlink="http://www.w3.org/1999/xlink" content-type="dwc:verbatimCoordinates" xlink:type="simple"><named-content content-type="geo-json" specific-use="{&#34;type&#34;:&#34;Point&#34;,&#34;coordinates&#34;:[-77.450556,25.069444]}" id="NCID0EL2AG" xlink:type="simple">25°04'10"N, 77°27'02"W</named-content></named-content>]; H Dodge leg.; <named-content xmlns:xlink="http://www.w3.org/1999/xlink" content-type="dwc:institutional_code" xlink:type="simple">USNM</named-content> 603895.</p><p>BARBADOS • 1 spm; Hastings Rocks; <named-content xmlns:xlink="http://www.w3.org/1999/xlink" content-type="dwc:verbatimCoordinates" xlink:type="simple"><named-content content-type="geo-json" specific-use="{&#34;type&#34;:&#34;Point&#34;,&#34;coordinates&#34;:[-59.594167,13.073611]}" id="NCID0E12AG" xlink:type="simple">13°04'25"N, 59°35'39"W</named-content></named-content>; Nov. 2018; P Bouchet leg.; GenBank: <ext-link xmlns:xlink="http://www.w3.org/1999/xlink" ext-link-type="gen" xlink:href="MT921869" xlink:type="simple">MT921869</ext-link>, <ext-link xmlns:xlink="http://www.w3.org/1999/xlink" ext-link-type="gen" xlink:href="MT921901" xlink:type="simple">MT921901</ext-link>; <abbrev xmlns:xlink="http://www.w3.org/1999/xlink" content-type="institution" xlink:title="Muséum national d’Histoire naturelle, Paris" id="ABBRID0EJ3AG" xlink:type="simple">MNHN</abbrev>-IM-2019-1728.</p><p>BELIZE • 2 spms; Near Carrie Bow Cay; 27 Apr. 72; CCRE - Caribbean Coral Reef Ecosystems, Belize; RS Houbrick leg.; reef flat on algal covered rocks along shore; <named-content xmlns:xlink="http://www.w3.org/1999/xlink" content-type="dwc:institutional_code" xlink:type="simple">USNM</named-content> 770861; • 18 spms; Carrie Bow Cay, NE Cay, Glover’s Reef; 15 Aug. 1973; CCRE - Caribbean Coral Reef Ecosystems, Belize; RS Houbrick leg.; intertidal on rocks; <named-content xmlns:xlink="http://www.w3.org/1999/xlink" content-type="dwc:institutional_code" xlink:type="simple">USNM</named-content> 771083; • 5 spms; Carrie Bow Cay; depth 0.5 m; 12 Jan. 1976; CCRE - Caribbean Coral Reef Ecosystems, Belize; windward, reef crest, reef flat; <named-content xmlns:xlink="http://www.w3.org/1999/xlink" content-type="dwc:institutional_code" xlink:type="simple">USNM</named-content> 828774.</p><p>BRITISH VIRGIN ISLANDS • 1 spm; Tortola, Newman Island, Treasure Point; 6 Apr. 1958; Smithsonian - Bredin Caribbean Expedition; R/V Freelance; shore coll.; <named-content xmlns:xlink="http://www.w3.org/1999/xlink" content-type="dwc:institutional_code" xlink:type="simple">USNM</named-content> 683319; • 1 spm; Guana Island, White Bay; Smithsonian - Bredin Caribbean Expedition; R/V Freelance; W Schmitt leg.; from reefs in cove; <named-content xmlns:xlink="http://www.w3.org/1999/xlink" content-type="dwc:institutional_code" xlink:type="simple">USNM</named-content> 735906.</p><p>COLOMBIA • 3 spms; Carthagena; Chamberlain leg.; <named-content xmlns:xlink="http://www.w3.org/1999/xlink" content-type="dwc:institutional_code" xlink:type="simple">USNM</named-content> 131448; • 1 spm; Vicinity of Carthagena; JA Link leg.; <named-content xmlns:xlink="http://www.w3.org/1999/xlink" content-type="dwc:institutional_code" xlink:type="simple">USNM</named-content> 364399; • 1 spm; NE of Santa Marta; 12 Oct. 1977; M Jones leg.; assoc. with flat intertidal and barely subtidal rocks; <named-content xmlns:xlink="http://www.w3.org/1999/xlink" content-type="dwc:institutional_code" xlink:type="simple">USNM</named-content> 770120.</p><p>COSTA RICA • 22 spms; Limón Province, Portete; 11 Jul. 1966; RS Houbrick leg.; common on rocks; <named-content xmlns:xlink="http://www.w3.org/1999/xlink" content-type="dwc:institutional_code" xlink:type="simple">USNM</named-content> 702828; • 14 spms; Limón Province, Playa Bonita; 10 Mar. 1965; RS Houbrick leg.; on rocks, low tide; <named-content xmlns:xlink="http://www.w3.org/1999/xlink" content-type="dwc:institutional_code" xlink:type="simple">USNM</named-content> 702839; • 1 spm; Limón Province, Cahuita, Portete; 13 Jul. 1964; D Huckebey leg.; <named-content xmlns:xlink="http://www.w3.org/1999/xlink" content-type="dwc:institutional_code" xlink:type="simple">USNM</named-content> 702859; • 19 spms; Limón Province, Portete; 11 Jul. 1966; RS Houbrick leg.; <named-content xmlns:xlink="http://www.w3.org/1999/xlink" content-type="dwc:institutional_code" xlink:type="simple">USNM</named-content> 706451.</p><p>CUBA • 1 spm; Guantanamo, Cable House; Tomas Barrera Expedition; Schooner Tomas Barrera; J Henderson and P Bartsch leg.; shore; <named-content xmlns:xlink="http://www.w3.org/1999/xlink" content-type="dwc:institutional_code" xlink:type="simple">USNM</named-content> 450605; • 3 spms; Cardenas, Peninsula de Hicacos; V Conde leg.; <named-content xmlns:xlink="http://www.w3.org/1999/xlink" content-type="dwc:institutional_code" xlink:type="simple">USNM</named-content> 599927; • 2 spms; Punta de Maya, in front of lighthouse; 13 Nov. 80; Cuba Expedition 1980; J Rosewater leg.; dogtooth coral; <named-content xmlns:xlink="http://www.w3.org/1999/xlink" content-type="dwc:institutional_code" xlink:type="simple">USNM</named-content> 803412; • 1 spm; Veradero, La Conchito; 14 Nov. 80; Cuba Expedition 1980; J Rosewater leg.; <named-content xmlns:xlink="http://www.w3.org/1999/xlink" content-type="dwc:institutional_code" xlink:type="simple">USNM</named-content> 803413; • 1 spm; Cojimar; 15 Nov. 80; J Rosewater leg.; <named-content xmlns:xlink="http://www.w3.org/1999/xlink" content-type="dwc:institutional_code" xlink:type="simple">USNM</named-content> 807614.</p><p>CURAÇAO • 1 spm; S shore, beach in front of CARMABI research station; <named-content xmlns:xlink="http://www.w3.org/1999/xlink" content-type="dwc:verbatimCoordinates" xlink:type="simple"><named-content content-type="geo-json" specific-use="{&#34;type&#34;:&#34;Point&#34;,&#34;coordinates&#34;:[-68.968889,12.122222]}" id="NCID0ES6AG" xlink:type="simple">12°07'20"N, 68°58'08"W</named-content></named-content>; 18 May 2015; E Strong leg.; among cobbles; GenBank: <ext-link xmlns:xlink="http://www.w3.org/1999/xlink" ext-link-type="gen" xlink:href="MT921864" xlink:type="simple">MT921864</ext-link>, <ext-link xmlns:xlink="http://www.w3.org/1999/xlink" ext-link-type="gen" xlink:href="MT921896" xlink:type="simple">MT921896</ext-link>; <named-content xmlns:xlink="http://www.w3.org/1999/xlink" content-type="dwc:institutional_code" xlink:type="simple">USNM</named-content> 1618953; • 1 spm; ibid; GenBank: <ext-link xmlns:xlink="http://www.w3.org/1999/xlink" ext-link-type="gen" xlink:href="MT921865" xlink:type="simple">MT921865</ext-link>, <ext-link xmlns:xlink="http://www.w3.org/1999/xlink" ext-link-type="gen" xlink:href="MT921897" xlink:type="simple">MT921897</ext-link>; <named-content xmlns:xlink="http://www.w3.org/1999/xlink" content-type="dwc:institutional_code" xlink:type="simple">USNM</named-content> 1618954; • 1 spm; ibid; GenBank: <ext-link xmlns:xlink="http://www.w3.org/1999/xlink" ext-link-type="gen" xlink:href="MT921866" xlink:type="simple">MT921866</ext-link>, <ext-link xmlns:xlink="http://www.w3.org/1999/xlink" ext-link-type="gen" xlink:href="MT921898" xlink:type="simple">MT921898</ext-link>; <named-content xmlns:xlink="http://www.w3.org/1999/xlink" content-type="dwc:institutional_code" xlink:type="simple">USNM</named-content> 1618955; • 1 spm; ibid; GenBank: <ext-link xmlns:xlink="http://www.w3.org/1999/xlink" ext-link-type="gen" xlink:href="MT921867" xlink:type="simple">MT921867</ext-link>, <ext-link xmlns:xlink="http://www.w3.org/1999/xlink" ext-link-type="gen" xlink:href="MT921899" xlink:type="simple">MT921899</ext-link>; <named-content xmlns:xlink="http://www.w3.org/1999/xlink" content-type="dwc:institutional_code" xlink:type="simple">USNM</named-content> 1618956.</p><p>DOMINICAN REPUBLIC • 2 spms; Oro Oro Beach [sic, possibly Playa Dorada], S. shore; [<named-content xmlns:xlink="http://www.w3.org/1999/xlink" content-type="dwc:verbatimCoordinates" xlink:type="simple"><named-content content-type="geo-json" specific-use="{&#34;type&#34;:&#34;Point&#34;,&#34;coordinates&#34;:[-70.641667,19.774167]}" id="NCID0EYBBG" xlink:type="simple">19°46'27"N, 70°38'30"W</named-content></named-content>]; H Dodge leg.; <named-content xmlns:xlink="http://www.w3.org/1999/xlink" content-type="dwc:institutional_code" xlink:type="simple">USNM</named-content> 603900.</p><p>GUADELOUPE • 1 spm; Aug. 1946; on rocks; <named-content xmlns:xlink="http://www.w3.org/1999/xlink" content-type="dwc:institutional_code" xlink:type="simple">USNM</named-content> 487939; • 1 spm; Plage de Malendure; <named-content xmlns:xlink="http://www.w3.org/1999/xlink" content-type="dwc:verbatimCoordinates" xlink:type="simple"><named-content content-type="geo-json" specific-use="{&#34;type&#34;:&#34;Point&#34;,&#34;coordinates&#34;:[-61.779722,16.174444]}" id="NCID0EMCBG" xlink:type="simple">16°10'28"N, 61°46'47"W</named-content></named-content>; 7 May 2012; KARUBENTHOS Expedition stn. GM7; GenBank: <ext-link xmlns:xlink="http://www.w3.org/1999/xlink" ext-link-type="gen" xlink:href="MT921856" xlink:type="simple">MT921856</ext-link>, <ext-link xmlns:xlink="http://www.w3.org/1999/xlink" ext-link-type="gen" xlink:href="MT921888" xlink:type="simple">MT921888</ext-link>; <abbrev xmlns:xlink="http://www.w3.org/1999/xlink" content-type="institution" xlink:title="Muséum national d’Histoire naturelle, Paris" id="ABBRID0E2CBG" xlink:type="simple">MNHN</abbrev>-IM-2009-26685; • 1 spm; ibid; GenBank: <ext-link xmlns:xlink="http://www.w3.org/1999/xlink" ext-link-type="gen" xlink:href="MT921857" xlink:type="simple">MT921857</ext-link>, <ext-link xmlns:xlink="http://www.w3.org/1999/xlink" ext-link-type="gen" xlink:href="MT921889" xlink:type="simple">MT921889</ext-link>; <abbrev xmlns:xlink="http://www.w3.org/1999/xlink" content-type="institution" xlink:title="Muséum national d’Histoire naturelle, Paris" id="ABBRID0EKDBG" xlink:type="simple">MNHN</abbrev>-IM-2009-26686; • 1 spm; ibid; GenBank: <ext-link xmlns:xlink="http://www.w3.org/1999/xlink" ext-link-type="gen" xlink:href="MT921858" xlink:type="simple">MT921858</ext-link>, <ext-link xmlns:xlink="http://www.w3.org/1999/xlink" ext-link-type="gen" xlink:href="MT921890" xlink:type="simple">MT921890</ext-link>; <abbrev xmlns:xlink="http://www.w3.org/1999/xlink" content-type="institution" xlink:title="Muséum national d’Histoire naturelle, Paris" id="ABBRID0EZDBG" xlink:type="simple">MNHN</abbrev>-IM-2009-26687; • 1 spm; ibid; GenBank: <ext-link xmlns:xlink="http://www.w3.org/1999/xlink" ext-link-type="gen" xlink:href="MT921859" xlink:type="simple">MT921859</ext-link>, <ext-link xmlns:xlink="http://www.w3.org/1999/xlink" ext-link-type="gen" xlink:href="MT921891" xlink:type="simple">MT921891</ext-link>; <abbrev xmlns:xlink="http://www.w3.org/1999/xlink" content-type="institution" xlink:title="Muséum national d’Histoire naturelle, Paris" id="ABBRID0EIEBG" xlink:type="simple">MNHN</abbrev>-IM-2009-26688; • 1 spm; Plage de Malendure; <named-content xmlns:xlink="http://www.w3.org/1999/xlink" content-type="dwc:verbatimCoordinates" xlink:type="simple"><named-content content-type="geo-json" specific-use="{&#34;type&#34;:&#34;Point&#34;,&#34;coordinates&#34;:[-61.779722,16.174444]}" id="NCID0EQEBG" xlink:type="simple">16°10'28"N, 61°46'47"W</named-content></named-content>; 1 Apr. 2017; D Lamy leg.; GenBank: <ext-link xmlns:xlink="http://www.w3.org/1999/xlink" ext-link-type="gen" xlink:href="MT921860" xlink:type="simple">MT921860</ext-link>, <ext-link xmlns:xlink="http://www.w3.org/1999/xlink" ext-link-type="gen" xlink:href="MT921892" xlink:type="simple">MT921892</ext-link>; <abbrev xmlns:xlink="http://www.w3.org/1999/xlink" content-type="institution" xlink:title="Muséum national d’Histoire naturelle, Paris" id="ABBRID0E6EBG" xlink:type="simple">MNHN</abbrev>-IM-2019-1715; • 1 spm; ibid; GenBank: <ext-link xmlns:xlink="http://www.w3.org/1999/xlink" ext-link-type="gen" xlink:href="MT921861" xlink:type="simple">MT921861</ext-link>, <ext-link xmlns:xlink="http://www.w3.org/1999/xlink" ext-link-type="gen" xlink:href="MT921893" xlink:type="simple">MT921893</ext-link>; <abbrev xmlns:xlink="http://www.w3.org/1999/xlink" content-type="institution" xlink:title="Muséum national d’Histoire naturelle, Paris" id="ABBRID0EOFBG" xlink:type="simple">MNHN</abbrev>-IM-2019-1716; • 1 spm; ibid; GenBank: <ext-link xmlns:xlink="http://www.w3.org/1999/xlink" ext-link-type="gen" xlink:href="MT921862" xlink:type="simple">MT921862</ext-link>, <ext-link xmlns:xlink="http://www.w3.org/1999/xlink" ext-link-type="gen" xlink:href="MT921894" xlink:type="simple">MT921894</ext-link>; <abbrev xmlns:xlink="http://www.w3.org/1999/xlink" content-type="institution" xlink:title="Muséum national d’Histoire naturelle, Paris" id="ABBRID0E4FBG" xlink:type="simple">MNHN</abbrev>-IM-2019-1717; • 1 spm; ibid; GenBank: <ext-link xmlns:xlink="http://www.w3.org/1999/xlink" ext-link-type="gen" xlink:href="MT921863" xlink:type="simple">MT921863</ext-link>, <ext-link xmlns:xlink="http://www.w3.org/1999/xlink" ext-link-type="gen" xlink:href="MT921895" xlink:type="simple">MT921895</ext-link>; <abbrev xmlns:xlink="http://www.w3.org/1999/xlink" content-type="institution" xlink:title="Muséum national d’Histoire naturelle, Paris" id="ABBRID0EMGBG" xlink:type="simple">MNHN</abbrev>-IM-2019-1718.</p><p>HAITI • 130 spms; Orcutt leg.; <named-content xmlns:xlink="http://www.w3.org/1999/xlink" content-type="dwc:institutional_code" xlink:type="simple">USNM</named-content> 383065; • 6 spms; Anse à Cochons; R/V Eolis; J Henderson leg.; shore; <named-content xmlns:xlink="http://www.w3.org/1999/xlink" content-type="dwc:institutional_code" xlink:type="simple">USNM</named-content> 434880; • 150 spms; Département de l’Ouest, Saltron; Orcutt leg.; <named-content xmlns:xlink="http://www.w3.org/1999/xlink" content-type="dwc:institutional_code" xlink:type="simple">USNM</named-content> 439970; • 11 spms; Département du Sud, Port-Salut; Orcutt leg.; <named-content xmlns:xlink="http://www.w3.org/1999/xlink" content-type="dwc:institutional_code" xlink:type="simple">USNM</named-content> 440004; • 2 spms; Forban; A Curtiss leg.; <named-content xmlns:xlink="http://www.w3.org/1999/xlink" content-type="dwc:institutional_code" xlink:type="simple">USNM</named-content> 518264.</p><p>HONDURAS • 26 spms; Swan Island; Townsend leg.; <named-content xmlns:xlink="http://www.w3.org/1999/xlink" content-type="dwc:institutional_code" xlink:type="simple">USNM</named-content> 83649; • 41 spms; Utilla Island; [<named-content xmlns:xlink="http://www.w3.org/1999/xlink" content-type="dwc:verbatimCoordinates" xlink:type="simple"><named-content content-type="geo-json" specific-use="{&#34;type&#34;:&#34;Point&#34;,&#34;coordinates&#34;:[-86.928889,16.096389]}" id="NCID0EWHBG" xlink:type="simple">16°05'47"N, 86°55'44"W</named-content></named-content>]; Simpson leg.; <named-content xmlns:xlink="http://www.w3.org/1999/xlink" content-type="dwc:institutional_code" xlink:type="simple">USNM</named-content> 434879; • 2 spms; Webb leg.; <named-content xmlns:xlink="http://www.w3.org/1999/xlink" content-type="dwc:institutional_code" xlink:type="simple">USNM</named-content> 434885.</p><p>JAMAICA • 28 spms; St. Thomas, Morant Bay; Orcutt leg.; <named-content xmlns:xlink="http://www.w3.org/1999/xlink" content-type="dwc:institutional_code" xlink:type="simple">USNM</named-content> 401450; • 4 spms; Pt. Antonio; CWJ leg.; <named-content xmlns:xlink="http://www.w3.org/1999/xlink" content-type="dwc:institutional_code" xlink:type="simple">USNM</named-content> 434882; • 24 spms; Annotta Bay; Orcutt leg.; <named-content xmlns:xlink="http://www.w3.org/1999/xlink" content-type="dwc:institutional_code" xlink:type="simple">USNM</named-content> 440695; • 17 spms; Portland, Port Antonio; Orcutt leg.; <named-content xmlns:xlink="http://www.w3.org/1999/xlink" content-type="dwc:institutional_code" xlink:type="simple">USNM</named-content> 440864; • 15 spms; Portland, near Buff Bay; Orcutt leg.; <named-content xmlns:xlink="http://www.w3.org/1999/xlink" content-type="dwc:institutional_code" xlink:type="simple">USNM</named-content> 441213; • 2 spms; Montego Bay; Mrs LS McLean leg.; <named-content xmlns:xlink="http://www.w3.org/1999/xlink" content-type="dwc:institutional_code" xlink:type="simple">USNM</named-content> 464162; • 8 spms; Portland, Port Antonio; Vendeyes, Orcutt leg.; <named-content xmlns:xlink="http://www.w3.org/1999/xlink" content-type="dwc:institutional_code" xlink:type="simple">USNM</named-content> 518050; • 1 spm; Montego Bay Area, Doctor’s Cave Pier; 26 Nov. 1976; Paul and Sharon Greenhall leg.; <named-content xmlns:xlink="http://www.w3.org/1999/xlink" content-type="dwc:institutional_code" xlink:type="simple">USNM</named-content> 767665; • 6 spms; St. Mary, 2 mi. N Port Maria; <named-content xmlns:xlink="http://www.w3.org/1999/xlink" content-type="dwc:verbatimCoordinates" xlink:type="simple"><named-content content-type="geo-json" specific-use="{&#34;type&#34;:&#34;Point&#34;,&#34;coordinates&#34;:[-76.888333,18.405278]}" id="NCID0ESJBG" xlink:type="simple">18°24'19"N, 76°53'18"W</named-content></named-content>; JI McCurkin leg.; 1 ft above splash line under cobbles; <named-content xmlns:xlink="http://www.w3.org/1999/xlink" content-type="dwc:institutional_code" xlink:type="simple">USNM</named-content> 770590.</p><p>MEXICO • 79 spms; Quintana Roo, Mujeres Island, 0.5 mi. S of village; 29 Mar. 1960; Smithsonian - Bredin Caribbean Expedition; R/V Blue Goose; E Bousfield, H Rehder and W Schmitt leg.; rocky open ocean shore; <named-content xmlns:xlink="http://www.w3.org/1999/xlink" content-type="dwc:institutional_code" xlink:type="simple">USNM</named-content> 662233; • 27 spms; Cozumel, 1 mi. N of San Miguel, in front of Cabanas del Caribe property; [<named-content xmlns:xlink="http://www.w3.org/1999/xlink" content-type="dwc:verbatimCoordinates" xlink:type="simple"><named-content content-type="geo-json" specific-use="{&#34;type&#34;:&#34;Point&#34;,&#34;coordinates&#34;:[-86.939167,20.533056]}" id="NCID0EGKBG" xlink:type="simple">20°31'59"N, 86°56'21"W</named-content></named-content>]; 3 Apr. 1960; Smithsonian - Bredin Caribbean Expedition; R/V Blue Goose; H Rehder, W Schmitt and E Bousfield leg.; on rocks from above high tide to below water line; <named-content xmlns:xlink="http://www.w3.org/1999/xlink" content-type="dwc:institutional_code" xlink:type="simple">USNM</named-content> 662773; • 3 spms; 100 km. SSE Tampico, Lobos Reef; depth 0-6 ft; 5 Jun. 1973; JW Tunnell leg.; coral spoil, along ship channel; <named-content xmlns:xlink="http://www.w3.org/1999/xlink" content-type="dwc:institutional_code" xlink:type="simple">USNM</named-content> 710350; • 4 spms; Quintana Roo, Cozumel Island, San Miguel, along shore 0.25 NE of pier; 29 Apr. 1960; Smithsonian - Bredin Caribbean Expedition; R/V Blue Goose; W Schmitt leg.; on rocks; <named-content xmlns:xlink="http://www.w3.org/1999/xlink" content-type="dwc:institutional_code" xlink:type="simple">USNM</named-content> 736539; • 1 spm; Quintana Roo Ids., Cozumel, N Pt., nr. Lighthouse; depth 6 ft; 9 Apr. 1960; Smithsonian - Bredin Caribbean Expedition; R/V Blue Goose; H Rehder and E Bousfield leg.; coral rocks, splash pools; <named-content xmlns:xlink="http://www.w3.org/1999/xlink" content-type="dwc:institutional_code" xlink:type="simple">USNM</named-content> 736750.</p><p>MONTSERRAT • 3 spms; Fox Bay, just N of Plymouth; 20 Apr. 1959; Smithsonian - Bredin Caribbean Expedition; R/V Caribee; black sand beach; <named-content xmlns:xlink="http://www.w3.org/1999/xlink" content-type="dwc:institutional_code" xlink:type="simple">USNM</named-content> 682493.</p><p>NETHERLANDS ANTILLES • 6 spms; St. Martin; Ford leg.; <named-content xmlns:xlink="http://www.w3.org/1999/xlink" content-type="dwc:institutional_code" xlink:type="simple">USNM</named-content> 434878.</p><p>PANAMA • 4 spms; Colón; Stearns leg.; <named-content xmlns:xlink="http://www.w3.org/1999/xlink" content-type="dwc:institutional_code" xlink:type="simple">USNM</named-content> 54700; • 10 spms; San Blas; TG Thompson leg.; <named-content xmlns:xlink="http://www.w3.org/1999/xlink" content-type="dwc:institutional_code" xlink:type="simple">USNM</named-content> 597416; • 33 spms; Puerto Perme, NW of Cape Tiburon; [<named-content xmlns:xlink="http://www.w3.org/1999/xlink" content-type="dwc:verbatimCoordinates" xlink:type="simple"><named-content content-type="geo-json" specific-use="{&#34;type&#34;:&#34;Point&#34;,&#34;coordinates&#34;:[-77.544722,8.736944]}" id="NCID0E3LBG" xlink:type="simple">8°44'13"N, 77°32'41"W</named-content></named-content>]; 14 Mar. 1953; RH Stewart leg.; <named-content xmlns:xlink="http://www.w3.org/1999/xlink" content-type="dwc:institutional_code" xlink:type="simple">USNM</named-content> 664216; • 11 spms; 3rd cove SW of Buenaventura; 19 Apr. 1971; Smithsonian STRI Panama Survey; on cobbles on cobble beach with coral heads and tide pools; <named-content xmlns:xlink="http://www.w3.org/1999/xlink" content-type="dwc:institutional_code" xlink:type="simple">USNM</named-content> 732810; • 30 spms; 1.7 km WSW of Portobelo, on bay side of Coral Pt.; 11 Nov. 1971; Smithsonian STRI Panama Survey; large cobbles, boulders; <named-content xmlns:xlink="http://www.w3.org/1999/xlink" content-type="dwc:institutional_code" xlink:type="simple">USNM</named-content> 734007; • 1 spm; 1.7 km WSW of Portobelo, on bay side of Coral Pt.; 11 Nov. 1971; Smithsonian STRI Panama Survey; fauna assoc. with rocks; <named-content xmlns:xlink="http://www.w3.org/1999/xlink" content-type="dwc:institutional_code" xlink:type="simple">USNM</named-content> 734020; • 1 spm; Canal Zone, Ft. Sherman, Toro Pt., outside base of jetty; 13 Nov. 1971; Smithsonian STRI Panama Survey; under cobbles; <named-content xmlns:xlink="http://www.w3.org/1999/xlink" content-type="dwc:institutional_code" xlink:type="simple">USNM</named-content> 734070; • 5 spms; Canal Zone, Galeta Island; 23 Apr. 1972; Smithsonian STRI Panama Survey; varied habitat; <named-content xmlns:xlink="http://www.w3.org/1999/xlink" content-type="dwc:institutional_code" xlink:type="simple">USNM</named-content> 734717; • 1 spm; Canal Zone, Ft. Sherman, Punta De Toro; 25 Apr. 1972; Smithsonian STRI Panama Survey; Thalassia and hard limestone substrate with potholes; <named-content xmlns:xlink="http://www.w3.org/1999/xlink" content-type="dwc:institutional_code" xlink:type="simple">USNM</named-content> 734763; • 1 spm; Canal Zone, Gatun Locks, lower W chamber; Intertidal; 20 Mar. 1972; Smithsonian STRI Panama Survey; at water edge outside of casson; <named-content xmlns:xlink="http://www.w3.org/1999/xlink" content-type="dwc:institutional_code" xlink:type="simple">USNM</named-content> 742409; • 5 spms; San Blas, Pico Feo; 8 Nov. 1972; Smithsonian STRI Panama Survey; <named-content xmlns:xlink="http://www.w3.org/1999/xlink" content-type="dwc:institutional_code" xlink:type="simple">USNM</named-content> 743277.</p><p>PUERTO RICO • 11 spms; Fajardo; 10 Dec. 1951; J Weber leg.; <named-content xmlns:xlink="http://www.w3.org/1999/xlink" content-type="dwc:institutional_code" xlink:type="simple">USNM</named-content> 663091; • 3 spms; <named-content xmlns:xlink="http://www.w3.org/1999/xlink" content-type="dwc:institutional_code" xlink:type="simple">USNM</named-content> 1291138.</p><p>ST. VINCENT AND THE GRENADINES • 6 spms; St. Vincent; Chamberlain leg.; <named-content xmlns:xlink="http://www.w3.org/1999/xlink" content-type="dwc:institutional_code" xlink:type="simple">USNM</named-content> 131804.</p><p>TRINIDAD AND TOBAGO • 1 spm; Trinidad, Chaguaramas Bay; SP Archino leg.; <named-content xmlns:xlink="http://www.w3.org/1999/xlink" content-type="dwc:institutional_code" xlink:type="simple">USNM</named-content> 518500; • 5 spms; Trinidad, N.A.S., Macqueripe Beach; CI Aslaksan leg.; <named-content xmlns:xlink="http://www.w3.org/1999/xlink" content-type="dwc:institutional_code" xlink:type="simple">USNM</named-content> 608788; • 1 spm; Tobago; 5 Nov. 1953; J Weber leg.; <named-content xmlns:xlink="http://www.w3.org/1999/xlink" content-type="dwc:institutional_code" xlink:type="simple">USNM</named-content> 663352; • 2 spms; Tobago, Buccoo Reef; 5 Apr. 1959; Smithsonian - Bredin Caribbean Expedition; R/V Caribee; <named-content xmlns:xlink="http://www.w3.org/1999/xlink" content-type="dwc:institutional_code" xlink:type="simple">USNM</named-content> 682203.</p><p>U.S. VIRGIN ISLANDS • 3 spms; St. Thomas; CB Adams leg.; <named-content xmlns:xlink="http://www.w3.org/1999/xlink" content-type="dwc:institutional_code" xlink:type="simple">USNM</named-content> 6419; • 213 spms; St. Thomas, edge Magens Bay; Shoemaker leg.; rocks; <named-content xmlns:xlink="http://www.w3.org/1999/xlink" content-type="dwc:institutional_code" xlink:type="simple">USNM</named-content> 214816; • 3 spms; Water Island, Drift Bay; Shoemaker leg.; <named-content xmlns:xlink="http://www.w3.org/1999/xlink" content-type="dwc:institutional_code" xlink:type="simple">USNM</named-content> 214882; • 5 spms; St. Thomas; M Petit leg.; <named-content xmlns:xlink="http://www.w3.org/1999/xlink" content-type="dwc:institutional_code" xlink:type="simple">USNM</named-content> 250143; • 143 spms; St. Thomas; Petit leg.; <named-content xmlns:xlink="http://www.w3.org/1999/xlink" content-type="dwc:institutional_code" xlink:type="simple">USNM</named-content> 530351; • 2 spms; St. Croix; 10 Sep. 1956; J Weber leg.; <named-content xmlns:xlink="http://www.w3.org/1999/xlink" content-type="dwc:institutional_code" xlink:type="simple">USNM</named-content> 663480; • 5 spms; St. Thomas, S side Careen Hill; M Jones leg.; rocky intertidal; <named-content xmlns:xlink="http://www.w3.org/1999/xlink" content-type="dwc:institutional_code" xlink:type="simple">USNM</named-content> 666124; • 1 spm; St. Thomas, S end Magens Bay; M Jones leg.; rocks adjacent to beach; <named-content xmlns:xlink="http://www.w3.org/1999/xlink" content-type="dwc:institutional_code" xlink:type="simple">USNM</named-content> 666146; • 58 spms; St. Thomas, S end Magens Bay; M Jones leg.; rocks adjacent to beach; <named-content xmlns:xlink="http://www.w3.org/1999/xlink" content-type="dwc:institutional_code" xlink:type="simple">USNM</named-content> 666148; • 2 spms; St. John, Francis Bay, McCauley beach; 28 Mar. 1958; Smithsonian - Bredin Caribbean Expedition; R/V Freelance; from rocks; <named-content xmlns:xlink="http://www.w3.org/1999/xlink" content-type="dwc:institutional_code" xlink:type="simple">USNM</named-content> 683466; • 2 spms; St. Croix; W Old leg.; <named-content xmlns:xlink="http://www.w3.org/1999/xlink" content-type="dwc:institutional_code" xlink:type="simple">USNM</named-content> 714103; • 11 spms; St. John, Caneel Bay; [<named-content xmlns:xlink="http://www.w3.org/1999/xlink" content-type="dwc:verbatimCoordinates" xlink:type="simple"><named-content content-type="geo-json" specific-use="{&#34;type&#34;:&#34;Point&#34;,&#34;coordinates&#34;:[-64.786944,18.342778]}" id="NCID0ETQBG" xlink:type="simple">18°20'34"N, 64°47'13"W</named-content></named-content>]; 25 Mar. 1958; Smithsonian - Bredin Caribbean Expedition; R/V Freelance; C Shuster and J Finlay leg.; <named-content xmlns:xlink="http://www.w3.org/1999/xlink" content-type="dwc:institutional_code" xlink:type="simple">USNM</named-content> 738775.</p><p>UNITED STATES • 6 spms; Miami; Offer leg.; <named-content xmlns:xlink="http://www.w3.org/1999/xlink" content-type="dwc:institutional_code" xlink:type="simple">USNM</named-content> 159423; • 2 spms; Palm Beach Inlet; Ted Bayer leg.; under jetty rocks; <named-content xmlns:xlink="http://www.w3.org/1999/xlink" content-type="dwc:institutional_code" xlink:type="simple">USNM</named-content> 513679; • 1 spm; Tortugas, S of Long Key; <named-content xmlns:xlink="http://www.w3.org/1999/xlink" content-type="dwc:institutional_code" xlink:type="simple">USNM</named-content> 780137; • 27 spms; Miami Beach, South Beach, jetty at inlet; 21 Apr. 82; RS Houbrick leg.; in rubble at intertidal zone; <named-content xmlns:xlink="http://www.w3.org/1999/xlink" content-type="dwc:institutional_code" xlink:type="simple">USNM</named-content> 809779; • 30 spms; Miami Beach, S Miami Beach, jetties; 16 Mar. 83; RS Houbrick leg.; intertidal, on and under rocks.; <named-content xmlns:xlink="http://www.w3.org/1999/xlink" content-type="dwc:institutional_code" xlink:type="simple">USNM</named-content> 809780; • 4 spms; Miami Beach, South Beach, at jetty; [<named-content xmlns:xlink="http://www.w3.org/1999/xlink" content-type="dwc:verbatimCoordinates" xlink:type="simple"><named-content content-type="geo-json" specific-use="{&#34;type&#34;:&#34;Point&#34;,&#34;coordinates&#34;:[-80.129167,25.763333]}" id="NCID0E2RBG" xlink:type="simple">25°45'48"N, 80°07'45"W</named-content></named-content>]; 12 Aug. 84; RS Houbrick leg.; intertidal rock and boulders; <named-content xmlns:xlink="http://www.w3.org/1999/xlink" content-type="dwc:institutional_code" xlink:type="simple">USNM</named-content> 842270; • 18 spms; Miami Beach, South Beach, at jetty; [<named-content xmlns:xlink="http://www.w3.org/1999/xlink" content-type="dwc:verbatimCoordinates" xlink:type="simple"><named-content content-type="geo-json" specific-use="{&#34;type&#34;:&#34;Point&#34;,&#34;coordinates&#34;:[-80.129167,25.763333]}" id="NCID0EISBG" xlink:type="simple">25°45'48"N, 80°07'45"W</named-content></named-content>]; 5 Sep. 83; RS Houbrick leg.; among intertidal boulders, high tide mark; <named-content xmlns:xlink="http://www.w3.org/1999/xlink" content-type="dwc:institutional_code" xlink:type="simple">USNM</named-content> 842271; • 12 spms; Miami Beach, South Beach, at jetty; [<named-content xmlns:xlink="http://www.w3.org/1999/xlink" content-type="dwc:verbatimCoordinates" xlink:type="simple"><named-content content-type="geo-json" specific-use="{&#34;type&#34;:&#34;Point&#34;,&#34;coordinates&#34;:[-80.129167,25.763333]}" id="NCID0EVSBG" xlink:type="simple">25°45'48"N, 80°07'45"W</named-content></named-content>]; 20 Nov. 83; RS Houbrick leg.; intertidal, on rocks and boulders; <named-content xmlns:xlink="http://www.w3.org/1999/xlink" content-type="dwc:institutional_code" xlink:type="simple">USNM</named-content> 842272; • 20 spms; South Miami Beach; 16 Jan. 1984; RS Houbrick leg.; <named-content xmlns:xlink="http://www.w3.org/1999/xlink" content-type="dwc:institutional_code" xlink:type="simple">USNM</named-content> 858456; • 17 spms; Palm Beach Inlet, South jetty; 14 Jan. 39; F Bayer leg.; under stones; <named-content xmlns:xlink="http://www.w3.org/1999/xlink" content-type="dwc:institutional_code" xlink:type="simple">USNM</named-content> 889605; • 14 spms; offshore rocks off south central edge of Boca Chica Key; 26 Feb. 1975; P Poland leg.; under intertidal rocks near low water mark; <named-content xmlns:xlink="http://www.w3.org/1999/xlink" content-type="dwc:institutional_code" xlink:type="simple">USNM</named-content> 1446615.</p><p>VENEZUELA • 31 spms; Macuto; Lyon and Robinson leg.; rocks along shore; <named-content xmlns:xlink="http://www.w3.org/1999/xlink" content-type="dwc:institutional_code" xlink:type="simple">USNM</named-content> 170221; • 6 spms; Sucre, Pena, Manacuare; Arnold leg.; <named-content xmlns:xlink="http://www.w3.org/1999/xlink" content-type="dwc:institutional_code" xlink:type="simple">USNM</named-content> 252635.</p></tp:treatment-sec><tp:treatment-sec sec-type="description" id="SECID0E1TBG"><title>Description.</title><p><italic>Shell.</italic> Shell (Figs <xref ref-type="fig" rid="F3">3A</xref>, <xref ref-type="fig" rid="F4">4A–G</xref>, <xref ref-type="fig" rid="F7">7A–L</xref> at right) large for the genus, solid, littoriniform, medium high-spired, consisting of 5+ (apex generally broken or corroded in adults) moderately convex whorls separated by impressed suture, last whorl occupying ca 75–82% of total shell height. Shell surface usually covered with 15–17 even, deeply incised spiral grooves extending over all shell height, especially well marked adapically and on base behind outer lip. Aperture ovoid, expanding abaxially at mid-height, occupying ca 50% of total shell height, with 7–10 sharp internal lirae, columellar pillar extending almost to the abapical point of the aperture, delimiting a narrow siphonal notch, callus adpressed to parietal and columellar areas, parietal tooth strong, blunt. <italic>Color</italic> uniformly reddish brown to dark violet, parietal tooth and columellar callus orange violet. <italic><tp:taxon-name><tp:taxon-name-part taxon-name-part-type="genus" reg="Height">Height</tp:taxon-name-part></tp:taxon-name></italic> 11–18 mm.</p><fig id="F4" position="float" orientation="portrait"><object-id xmlns:xlink="http://www.w3.org/1999/xlink" content-type="doi" xlink:type="simple">10.3897/zookeys.991.57521.figure4</object-id><object-id xmlns:xlink="http://www.w3.org/1999/xlink" content-type="arpha" xlink:type="simple">BAF48F67-5C5F-57DF-914C-C914FDFD69DF</object-id><label>Figure 4.</label><caption><p>Shell morphology of <italic><tp:taxon-name><tp:taxon-name-part taxon-name-part-type="genus" reg="Supplanaxis">Supplanaxis</tp:taxon-name-part></tp:taxon-name></italic> from the Caribbean. Sequenced vouchers <bold>A–G</bold><italic><tp:taxon-name><tp:taxon-name-part taxon-name-part-type="genus" reg="Supplanaxis">S.</tp:taxon-name-part> <tp:taxon-name-part taxon-name-part-type="species" reg="nucleus">nucleus</tp:taxon-name-part></tp:taxon-name></italic><bold>H–O</bold><italic><tp:taxon-name><tp:taxon-name-part taxon-name-part-type="genus" reg="Supplanaxis">S.</tp:taxon-name-part> <tp:taxon-name-part taxon-name-part-type="species" reg="nancyae">nancyae</tp:taxon-name-part></tp:taxon-name></italic><bold>A–C</bold> Guadeloupe, Plage de Malendure <bold>A</bold><abbrev xmlns:xlink="http://www.w3.org/1999/xlink" content-type="institution" xlink:title="Muséum national d’Histoire naturelle, Paris" id="ABBRID0EEWBG" xlink:type="simple">MNHN</abbrev>-IM-2019-1716 <bold>B</bold><abbrev xmlns:xlink="http://www.w3.org/1999/xlink" content-type="institution" xlink:title="Muséum national d’Histoire naturelle, Paris" id="ABBRID0ELWBG" xlink:type="simple">MNHN</abbrev>-IM-2009-26686 <bold>C</bold><abbrev xmlns:xlink="http://www.w3.org/1999/xlink" content-type="institution" xlink:title="Muséum national d’Histoire naturelle, Paris" id="ABBRID0ESWBG" xlink:type="simple">MNHN</abbrev>-IM-2009-26687 <bold>D–E</bold> Barbados, Hastings Rocks. <bold>D</bold> Neotype, <abbrev xmlns:xlink="http://www.w3.org/1999/xlink" content-type="institution" xlink:title="Muséum national d’Histoire naturelle, Paris" id="ABBRID0E2WBG" xlink:type="simple">MNHN</abbrev>-IM-2000-35804 <bold>E</bold><abbrev xmlns:xlink="http://www.w3.org/1999/xlink" content-type="institution" xlink:title="Muséum national d’Histoire naturelle, Paris" id="ABBRID0ECXBG" xlink:type="simple">MNHN</abbrev>-IM-2019-1728 <bold>F–G</bold> Curaçao, S shore, beach in front of CARMABI research station <bold>F</bold><named-content xmlns:xlink="http://www.w3.org/1999/xlink" content-type="dwc:institutional_code" xlink:type="simple">USNM</named-content> 1618956 <bold>G</bold><named-content xmlns:xlink="http://www.w3.org/1999/xlink" content-type="dwc:institutional_code" xlink:type="simple">USNM</named-content> 1618953 <bold>H–J</bold> Guadeloupe, Plage de Malendure <bold>H</bold><abbrev xmlns:xlink="http://www.w3.org/1999/xlink" content-type="institution" xlink:title="Muséum national d’Histoire naturelle, Paris" id="ABBRID0E2XBG" xlink:type="simple">MNHN</abbrev>-IM-2019-1703 <bold>I</bold><abbrev xmlns:xlink="http://www.w3.org/1999/xlink" content-type="institution" xlink:title="Muséum national d’Histoire naturelle, Paris" id="ABBRID0ECYBG" xlink:type="simple">MNHN</abbrev>-IM-2019-1704 <bold>J</bold> IM <abbrev xmlns:xlink="http://www.w3.org/1999/xlink" content-type="institution" xlink:title="Muséum national d’Histoire naturelle, Paris" id="ABBRID0EJYBG" xlink:type="simple">MNHN</abbrev>-2009-26684 <bold>K–L</bold> Barbados, Hastings Rocks <bold>K</bold><abbrev xmlns:xlink="http://www.w3.org/1999/xlink" content-type="institution" xlink:title="Muséum national d’Histoire naturelle, Paris" id="ABBRID0ESYBG" xlink:type="simple">MNHN</abbrev>-IM-2019-1729 <bold>L</bold><abbrev xmlns:xlink="http://www.w3.org/1999/xlink" content-type="institution" xlink:title="Muséum national d’Histoire naturelle, Paris" id="ABBRID0EZYBG" xlink:type="simple">MNHN</abbrev>-IM-2019-1711 <bold>M–O</bold> Curaçao, S shore, beach in front of CARMABI research station <bold>M</bold><named-content xmlns:xlink="http://www.w3.org/1999/xlink" content-type="dwc:institutional_code" xlink:type="simple">USNM</named-content> 1618949 <bold>N</bold><named-content xmlns:xlink="http://www.w3.org/1999/xlink" content-type="dwc:institutional_code" xlink:type="simple">USNM</named-content> 1618951 <bold>O</bold><named-content xmlns:xlink="http://www.w3.org/1999/xlink" content-type="dwc:institutional_code" xlink:type="simple">USNM</named-content> 1618952. Scale bar: 1 cm.</p></caption><graphic xmlns:xlink="http://www.w3.org/1999/xlink" xlink:href="zookeys-991-085-g004.jpg" position="float" orientation="portrait" xlink:type="simple" id="oo_474100.jpg"><uri content-type="original_file" xlink:type="simple">https://binary.pensoft.net/fig/474100</uri></graphic></fig><p><italic>Neotype</italic> (Figs <xref ref-type="fig" rid="F3">3A</xref>, <xref ref-type="fig" rid="F4">4D</xref>, <xref ref-type="fig" rid="F7">7L</xref> at right) reddish brown, with weak parietal tooth, height 16.9 mm.</p><p><italic><tp:taxon-name><tp:taxon-name-part taxon-name-part-type="genus" reg="Radula">Radula</tp:taxon-name-part></tp:taxon-name></italic>. <tp:taxon-name><tp:taxon-name-part taxon-name-part-type="genus" reg="Radula">Radula</tp:taxon-name-part></tp:taxon-name> taenioglossate (Fig. <xref ref-type="fig" rid="F5">5A</xref>). Rachidian pentagonal, with broad basal plate, long basolateral extensions, and short, rounded, median basal projection (Fig. <xref ref-type="fig" rid="F5">5B, D</xref>). Upper lateral part of basal plate with narrowly rectangular basal denticle. Rachidian cutting edge broad, comprising two-thirds width of tooth. Cutting edge shallowly and smoothly concave with large, squarish, spatulate median cusp, flanked by three to four smaller pointed denticles on each side. Lateral tooth with broad, high basal plate with central supporting ridge, rounded margins, and long lateral basal extension (Fig. <xref ref-type="fig" rid="F5">5C</xref>). Cutting edge broad with large, squarish, central cusp flanked by three to four inner and two to three sharp outer denticles. Marginal teeth elongate with curved paw-like tips (Fig. <xref ref-type="fig" rid="F5">5A, F</xref>). Inner marginal tooth with narrow flange along length of shaft outer edge, and with concave, rake-like tip with nine to ten rounded denticles. Outer marginal tooth with broad, membranous flange along distal outer edge, and with broad, bilobed tip bearing approximately 28 to 30 small, rounded denticles.</p><fig id="F5" position="float" orientation="portrait"><object-id xmlns:xlink="http://www.w3.org/1999/xlink" content-type="doi" xlink:type="simple">10.3897/zookeys.991.57521.figure5</object-id><object-id xmlns:xlink="http://www.w3.org/1999/xlink" content-type="arpha" xlink:type="simple">01CB6291-12C4-53AC-AFBA-D099B1E2A2A4</object-id><label>Figure 5.</label><caption><p>Radular morphology of <italic><tp:taxon-name><tp:taxon-name-part taxon-name-part-type="genus" reg="Supplanaxis">Supplanaxis</tp:taxon-name-part> <tp:taxon-name-part taxon-name-part-type="species" reg="nucleus">nucleus</tp:taxon-name-part></tp:taxon-name></italic> (<abbrev xmlns:xlink="http://www.w3.org/1999/xlink" content-type="institution" xlink:title="Muséum national d’Histoire naturelle, Paris" id="ABBRID0E32BG" xlink:type="simple">MNHN</abbrev>-IM-2019-1716) <bold>A</bold> Radular ribbon <bold>B</bold> Rachidian and lateral teeth <bold>C</bold> Detail of lateral teeth <bold>D</bold> Detail of rachidian <bold>E</bold> Rachidian and lateral teeth viewed at a ~ 45° angle from above, showing detail of cutting edge. <bold>F</bold> Internal and external lateral teeth. Scale bars: 200 µm (<bold>A</bold>), 100 µm (<bold>B, E</bold>), 50 µm (<bold>C, D, F</bold>).</p></caption><graphic xmlns:xlink="http://www.w3.org/1999/xlink" xlink:href="zookeys-991-085-g005.jpg" position="float" orientation="portrait" xlink:type="simple" id="oo_474101.jpg"><uri content-type="original_file" xlink:type="simple">https://binary.pensoft.net/fig/474101</uri></graphic></fig><fig id="F6" position="float" orientation="portrait"><object-id xmlns:xlink="http://www.w3.org/1999/xlink" content-type="doi" xlink:type="simple">10.3897/zookeys.991.57521.figure6</object-id><object-id xmlns:xlink="http://www.w3.org/1999/xlink" content-type="arpha" xlink:type="simple">CFC92681-2B97-5BEC-88C9-16EDB711A6BC</object-id><label>Figure 6.</label><caption><p>Radular morphology of <italic><tp:taxon-name><tp:taxon-name-part taxon-name-part-type="genus" reg="Supplanaxis">Supplanaxis</tp:taxon-name-part> <tp:taxon-name-part taxon-name-part-type="species" reg="nancyae">nancyae</tp:taxon-name-part></tp:taxon-name></italic> (<abbrev xmlns:xlink="http://www.w3.org/1999/xlink" content-type="institution" xlink:title="Muséum national d’Histoire naturelle, Paris" id="ABBRID0EL4BG" xlink:type="simple">MNHN</abbrev>-IM-2019-1703, except as noted) <bold>A</bold> Radular ribbon <bold>B</bold> Rachidian and lateral teeth <bold>C</bold> Detail of lateral teeth <bold>D</bold> Detail of rachidian. Note fusion of innermost denticle with central cusp <bold>E</bold> Rachidian and lateral teeth viewed at a ~ 45° angle from above, showing detail of cutting edge <bold>F</bold> Internal and external lateral teeth (<abbrev xmlns:xlink="http://www.w3.org/1999/xlink" content-type="institution" xlink:title="Muséum national d’Histoire naturelle, Paris" id="ABBRID0E34BG" xlink:type="simple">MNHN</abbrev>-IM-2019-1704). Scale bars: 200 µm (<bold>A</bold>), 50 µm (<bold>B, C, D, E, F</bold>).</p></caption><graphic xmlns:xlink="http://www.w3.org/1999/xlink" xlink:href="zookeys-991-085-g006.jpg" position="float" orientation="portrait" xlink:type="simple" id="oo_474102.jpg"><uri content-type="original_file" xlink:type="simple">https://binary.pensoft.net/fig/474102</uri></graphic></fig></tp:treatment-sec><tp:treatment-sec sec-type="distribution" id="SECID0EK5BG"><title>Distribution and ecology.</title><p>Throughout the Caribbean in high energy, intertidal environments, on hard substrates, from large boulders to small cobbles and pebbles, in populations of moderate to large size (<xref ref-type="bibr" rid="B38">Vermeij 1973</xref>; <xref ref-type="bibr" rid="B1">Bandel 1976</xref>; <xref ref-type="bibr" rid="B12">Houbrick 1987</xref>). Its range extends from Palm Beach Inlet, Florida, in the north, to the northern coast of South America, from Veracruz, Mexico in the west (<xref ref-type="bibr" rid="B37">Tunnell 1974</xref>) and as far east as Trinidad and Tobago off Venezuela, including the Gulf of Mexico, Caribbean Sea and the Antillean Arc (Fig. <xref ref-type="fig" rid="F7">7</xref>). It is “rare” in Bermuda (<xref ref-type="bibr" rid="B30">Sterrer and Schoepfer-Sterrer 1986</xref>: 413), which may indicate that it only forms pseudopopulations there, and is absent from the Guyanas and Brazil.</p><fig id="F7" position="float" orientation="portrait"><object-id xmlns:xlink="http://www.w3.org/1999/xlink" content-type="doi" xlink:type="simple">10.3897/zookeys.991.57521.figure7</object-id><object-id xmlns:xlink="http://www.w3.org/1999/xlink" content-type="arpha" xlink:type="simple">AB0FB68D-0193-5CA1-801C-92EA7171A323</object-id><label>Figure 7.</label><caption><p>Comparative shell morphology of <italic><tp:taxon-name><tp:taxon-name-part taxon-name-part-type="genus" reg="Supplanaxis">Supplanaxis</tp:taxon-name-part></tp:taxon-name></italic> around the Caribbean. <italic><tp:taxon-name><tp:taxon-name-part taxon-name-part-type="genus" reg="Supplanaxis">Supplanaxis</tp:taxon-name-part> <tp:taxon-name-part taxon-name-part-type="species" reg="nancyae">nancyae</tp:taxon-name-part></tp:taxon-name></italic> is shown at left, and <italic><tp:taxon-name><tp:taxon-name-part taxon-name-part-type="genus" reg="Supplanaxis">S.</tp:taxon-name-part> <tp:taxon-name-part taxon-name-part-type="species" reg="nucleus">nucleus</tp:taxon-name-part></tp:taxon-name></italic> is at right, for each pair. The individuals from each pair were sampled from the same site and were originally part of the same lot <bold>A</bold> Florida, Miami Beach, South Beach, at jetty (at left, <named-content xmlns:xlink="http://www.w3.org/1999/xlink" content-type="dwc:institutional_code" xlink:type="simple">USNM</named-content> 1620287; at right, <named-content xmlns:xlink="http://www.w3.org/1999/xlink" content-type="dwc:institutional_code" xlink:type="simple">USNM</named-content> 842270) <bold>B</bold> Bahamas, New Providence, The Caves (at left, <named-content xmlns:xlink="http://www.w3.org/1999/xlink" content-type="dwc:institutional_code" xlink:type="simple">USNM</named-content> 1620274; at right, <named-content xmlns:xlink="http://www.w3.org/1999/xlink" content-type="dwc:institutional_code" xlink:type="simple">USNM</named-content> 603895) <bold>C</bold> Mexico, Cozumel, 1 mi. N of San Miguel (at left, <named-content xmlns:xlink="http://www.w3.org/1999/xlink" content-type="dwc:institutional_code" xlink:type="simple">USNM</named-content> 1620276; at right, <named-content xmlns:xlink="http://www.w3.org/1999/xlink" content-type="dwc:institutional_code" xlink:type="simple">USNM</named-content> 662773) <bold>D</bold> Jamaica, St. Mary, 2 mi. N Port Maria (at left, <named-content xmlns:xlink="http://www.w3.org/1999/xlink" content-type="dwc:institutional_code" xlink:type="simple">USNM</named-content> 1620285; at right, <named-content xmlns:xlink="http://www.w3.org/1999/xlink" content-type="dwc:institutional_code" xlink:type="simple">USNM</named-content> 770590) <bold>E</bold> Dominican Republic, Oro Oro Beach [sic, possibly Playa Dorada], S. shore (at left, <named-content xmlns:xlink="http://www.w3.org/1999/xlink" content-type="dwc:institutional_code" xlink:type="simple">USNM</named-content> 1620275; at right, <named-content xmlns:xlink="http://www.w3.org/1999/xlink" content-type="dwc:institutional_code" xlink:type="simple">USNM</named-content> 603900) <bold>F</bold> Virgin Islands, St. John, Caneel Bay (at left, <named-content xmlns:xlink="http://www.w3.org/1999/xlink" content-type="dwc:institutional_code" xlink:type="simple">USNM</named-content> 1620284; at right, <named-content xmlns:xlink="http://www.w3.org/1999/xlink" content-type="dwc:institutional_code" xlink:type="simple">USNM</named-content> 738775) <bold>G</bold> Antigua and Barbuda, Antigua, Green Id. (at left, <named-content xmlns:xlink="http://www.w3.org/1999/xlink" content-type="dwc:institutional_code" xlink:type="simple">USNM</named-content> 1620283; at right, <named-content xmlns:xlink="http://www.w3.org/1999/xlink" content-type="dwc:institutional_code" xlink:type="simple">USNM</named-content> 738725) <bold>H</bold> Honduras, Utilla Id. (at left, <named-content xmlns:xlink="http://www.w3.org/1999/xlink" content-type="dwc:institutional_code" xlink:type="simple">USNM</named-content> 1620264; at right, <named-content xmlns:xlink="http://www.w3.org/1999/xlink" content-type="dwc:institutional_code" xlink:type="simple">USNM</named-content> 434879) <bold>I</bold> Panama, Puerto Perme, NW of Cape Tiburon (at left, <named-content xmlns:xlink="http://www.w3.org/1999/xlink" content-type="dwc:institutional_code" xlink:type="simple">USNM</named-content> 1620279; at right, <named-content xmlns:xlink="http://www.w3.org/1999/xlink" content-type="dwc:institutional_code" xlink:type="simple">USNM</named-content> 664216) <bold>J</bold> Curaçao, S shore, beach in front of CARMABI research station (at left, <named-content xmlns:xlink="http://www.w3.org/1999/xlink" content-type="dwc:institutional_code" xlink:type="simple">USNM</named-content> 1618952; at right <named-content xmlns:xlink="http://www.w3.org/1999/xlink" content-type="dwc:institutional_code" xlink:type="simple">USNM</named-content> 1618956; sequenced vouchers) <bold>K</bold> Guadeloupe, Plage de Malendure (at left, <abbrev xmlns:xlink="http://www.w3.org/1999/xlink" content-type="institution" xlink:title="Muséum national d’Histoire naturelle, Paris" id="ABBRID0EIEAI" xlink:type="simple">MNHN</abbrev>-IM-2019-1703; at right <abbrev xmlns:xlink="http://www.w3.org/1999/xlink" content-type="institution" xlink:title="Muséum national d’Histoire naturelle, Paris" id="ABBRID0ENEAI" xlink:type="simple">MNHN</abbrev>-IM-2009-26687; sequenced vouchers) <bold>L</bold> Barbados, Hastings Rocks (at left, <abbrev xmlns:xlink="http://www.w3.org/1999/xlink" content-type="institution" xlink:title="Muséum national d’Histoire naturelle, Paris" id="ABBRID0EUEAI" xlink:type="simple">MNHN</abbrev>-IM-2019-1729; at right, neotype, <abbrev xmlns:xlink="http://www.w3.org/1999/xlink" content-type="institution" xlink:title="Muséum national d’Histoire naturelle, Paris" id="ABBRID0EZEAI" xlink:type="simple">MNHN</abbrev>-IM-2000-35804; sequenced vouchers). Base map: <xref ref-type="bibr" rid="B41">Wikimedia Commons contributors (2017)</xref>.</p></caption><graphic xmlns:xlink="http://www.w3.org/1999/xlink" xlink:href="zookeys-991-085-g007.jpg" position="float" orientation="portrait" xlink:type="simple" id="oo_474103.jpg"><uri content-type="original_file" xlink:type="simple">https://binary.pensoft.net/fig/474103</uri></graphic></fig></tp:treatment-sec><tp:treatment-sec sec-type="remarks" id="SECID0EHFAI"><title>Remarks.</title><p>It is evident, from the morphology of the rachidian, that the radular descriptions of <xref ref-type="bibr" rid="B36">Troschel (1858</xref>: pl. 12, fig. 9A–D), <xref ref-type="bibr" rid="B12">Houbrick (1987</xref>: fig. 18A–E) and <xref ref-type="bibr" rid="B25">Simone (2001</xref>: fig. 88) were based on <italic><tp:taxon-name><tp:taxon-name-part taxon-name-part-type="genus" reg="Supplanaxis">S.</tp:taxon-name-part> <tp:taxon-name-part taxon-name-part-type="species" reg="nucleus">nucleus</tp:taxon-name-part></tp:taxon-name></italic>. <xref ref-type="bibr" rid="B12">Houbrick (1987</xref>: figs 19A, B, 20A–I, 21A–G, 22A–F) described the external anatomy and gross morphology of the mantle cavity, alimentary tract, and excretory, reproductive and nervous systems based on specimens from the same lot that yielded the radula (<named-content xmlns:xlink="http://www.w3.org/1999/xlink" content-type="dwc:institutional_code" xlink:type="simple">USNM</named-content> 809780). Examination of the shells from this lot confirmed them all to be <italic><tp:taxon-name><tp:taxon-name-part taxon-name-part-type="genus" reg="Supplanaxis">S.</tp:taxon-name-part> <tp:taxon-name-part taxon-name-part-type="species" reg="nucleus">nucleus</tp:taxon-name-part></tp:taxon-name></italic>, although other lots collected from the same site at subsequent occasions comprised mixtures of the two species. <xref ref-type="bibr" rid="B25">Simone (2001</xref>: figs 56, 74, 88, 189–206) also provided a detailed description of the anatomy based on material obtained from several sites in Venezuela. The figured shells (figs 17–19) are <italic><tp:taxon-name><tp:taxon-name-part taxon-name-part-type="genus" reg="Supplanaxis">S.</tp:taxon-name-part> <tp:taxon-name-part taxon-name-part-type="species" reg="nucleus">nucleus</tp:taxon-name-part></tp:taxon-name></italic>, but both species occur in Venezuela and it is possible the anatomical descriptions are composite.</p><p>Despite its abundance in modern-day Caribbean faunas, <italic><tp:taxon-name><tp:taxon-name-part taxon-name-part-type="genus" reg="Supplanaxis">Supplanaxis</tp:taxon-name-part> <tp:taxon-name-part taxon-name-part-type="species" reg="nucleus">nucleus</tp:taxon-name-part></tp:taxon-name></italic> is surprisingly recorded as a fossil only in the Upper Pleistocene of Venezuela (<xref ref-type="bibr" rid="B39">Weisbord 1962</xref>: 168, pl. 14, figs 17, 18; and B. Landau, pers. comm.). It is not known from the well-preserved horizons of Florida.</p></tp:treatment-sec><ref-list><ref id="B16"><mixed-citation xmlns:xlink="http://www.w3.org/1999/xlink" xlink:type="simple"><person-group><name name-style="western"><surname>Lister</surname><given-names>M</given-names></name></person-group> (<year>1770</year>) Historiae sive Synopsis methodica conchyliorum et tabularum anatomicarum. Ed. 2. Clarendon Press, Oxford, 1059 plates, 12 + 77 + 7 + 7 pp. <ext-link xlink:type="simple" ext-link-type="doi" xlink:href="10.5962/bhl.title.99743">https://doi.org/10.5962/bhl.title.99743</ext-link></mixed-citation></ref><ref id="B41"><mixed-citation xmlns:xlink="http://www.w3.org/1999/xlink" xlink:type="simple"><institution xlink:type="simple">Wikimedia Commons contributors</institution> (<year>2017</year>) File: La2-demis-caribbean gs.png. Wikimedia Commons, the free media repository; 2017 Dec 16, 11:39 UTC. <ext-link xlink:type="simple" ext-link-type="uri" xlink:href="https://commons.wikimedia.org/w/index.php?title=File:La2-demis-caribbean_gs.png%26oldid=272327649">https://commons.wikimedia.org/w/index.php?title=File:La2-demis-caribbean_gs.png&amp;oldid=272327649</ext-link></mixed-citation></ref><ref id="B3"><mixed-citation xmlns:xlink="http://www.w3.org/1999/xlink" xlink:type="simple"><person-group><name name-style="western"><surname>Bruguière</surname><given-names>JG</given-names></name></person-group> (<year>1789</year>) <source>Encyclopédie méthodique ou par ordre de matières. Histoire naturelle des vers, volume 1(1).</source><publisher-name>Pancoucke</publisher-name>, <publisher-loc>Paris</publisher-loc>, <size units="page">344 pp</size>. <ext-link xlink:type="simple" ext-link-type="doi" xlink:href="10.5962/bhl.title.53769">https://doi.org/10.5962/bhl.title.53769</ext-link> [Livraison 32, June 1789]</mixed-citation></ref><ref id="B42"><mixed-citation xmlns:xlink="http://www.w3.org/1999/xlink" xlink:type="simple"><person-group><name name-style="western"><surname>Wilkins</surname><given-names>GL</given-names></name></person-group> (<year>1953</year>) <article-title>A catalogue and historical account of the Sloane shell collection.</article-title><source>Bulletin of the British Museum (Natural History), Historical Series</source><volume>1</volume>(<issue>1</issue>): <fpage>1</fpage>–<lpage>48</lpage>. [pls 1–22]</mixed-citation></ref><ref id="B26"><mixed-citation xmlns:xlink="http://www.w3.org/1999/xlink" xlink:type="simple"><person-group><name name-style="western"><surname>Smith</surname><given-names>EA</given-names></name></person-group> (<year>1872</year>) <article-title>A list of the species of the genus <italic><tp:taxon-name><tp:taxon-name-part taxon-name-part-type="genus">Planaxis</tp:taxon-name-part></tp:taxon-name></italic>, with descriptions of eleven new species. Annals and Magazine of Natural History, 4<sup>th</sup> ser.</article-title><volume>9</volume>: <fpage>37</fpage>–<lpage>47</lpage>. <ext-link xlink:type="simple" ext-link-type="doi" xlink:href="10.1080/002229372011951772">https://doi.org/10.1080/002229372011951772</ext-link></mixed-citation></ref><ref id="B38"><mixed-citation xmlns:xlink="http://www.w3.org/1999/xlink" xlink:type="simple"><person-group><name name-style="western"><surname>Vermeij</surname><given-names>GJ</given-names></name></person-group> (<year>1973</year>) <article-title>West Indian molluscan communities in the rocky intertidal zone: a morphological approach.</article-title><source>Bulletin of Marine Science</source><volume>23</volume>: <fpage>351</fpage>–<lpage>386</lpage>.</mixed-citation></ref><ref id="B1"><mixed-citation xmlns:xlink="http://www.w3.org/1999/xlink" xlink:type="simple"><person-group><name name-style="western"><surname>Bandel</surname><given-names>K</given-names></name></person-group> (<year>1976</year>) <article-title>Observations on spawn, embryonic development and ecology of some Caribbean lower <tp:taxon-name><tp:taxon-name-part taxon-name-part-type="order">Mesogastropoda</tp:taxon-name-part></tp:taxon-name>.</article-title><source>The Veliger</source><volume>18</volume>: <fpage>249</fpage>–<lpage>271</lpage>.</mixed-citation></ref><ref id="B12"><mixed-citation xmlns:xlink="http://www.w3.org/1999/xlink" xlink:type="simple"><person-group><name name-style="western"><surname>Houbrick</surname><given-names>RS</given-names></name></person-group> (<year>1987</year>) <article-title>Anatomy, reproductive biology, and phylogeny of the <tp:taxon-name><tp:taxon-name-part taxon-name-part-type="family">Planaxidae</tp:taxon-name-part></tp:taxon-name> (<tp:taxon-name>Cerithiacea</tp:taxon-name>: <tp:taxon-name><tp:taxon-name-part taxon-name-part-type="subclass">Prosobranchia</tp:taxon-name-part></tp:taxon-name>).</article-title><source>Smithsonian Contributions to Zoology</source><volume>445</volume>: <fpage>1</fpage>–<lpage>57</lpage>. <ext-link xlink:type="simple" ext-link-type="doi" xlink:href="10.5479/si.00810282.445">https://doi.org/10.5479/si.00810282.445</ext-link></mixed-citation></ref><ref id="B37"><mixed-citation xmlns:xlink="http://www.w3.org/1999/xlink" xlink:type="simple"><person-group><name name-style="western"><surname>Tunnell</surname><given-names>JW Jr</given-names></name></person-group> (<year>1974</year>) Ecological and Geographical Distribution of <tp:taxon-name><tp:taxon-name-part taxon-name-part-type="phylum">Mollusca</tp:taxon-name-part></tp:taxon-name> of Lobos and Enmedio Coral Reefs, Southwestern Gulf of Mexico. PhD Thesis, Texas A&amp;M University, College Station.</mixed-citation></ref><ref id="B30"><mixed-citation xmlns:xlink="http://www.w3.org/1999/xlink" xlink:type="simple"><person-group><name name-style="western"><surname>Sterrer</surname><given-names>W</given-names></name><name name-style="western"><surname>Schoepfer-Sterrer</surname><given-names>C</given-names></name></person-group> (<year>1986</year>) <source>Marine Fauna and Flora of Bermuda: A systematic guide to the identification of marine organisms.</source><publisher-name>Wiley</publisher-name>, <publisher-loc>New York</publisher-loc>, <size units="page">742 pp</size>.</mixed-citation></ref><ref id="B36"><mixed-citation xmlns:xlink="http://www.w3.org/1999/xlink" xlink:type="simple"><person-group><name name-style="western"><surname>Troschel</surname><given-names>FH</given-names></name></person-group> (<year>1858</year>) [in 1856–1863] Das Gebiss der Schnecken, zur Begründung einer natürlichen Classification 1(3): 113–152. [pls 9–12. Nicolai, Berlin]</mixed-citation></ref><ref id="B25"><mixed-citation xmlns:xlink="http://www.w3.org/1999/xlink" xlink:type="simple"><person-group><name name-style="western"><surname>Simone</surname><given-names>LRL</given-names></name></person-group> (<year>2001</year>) <article-title>Phylogenetic analyses of <tp:taxon-name><tp:taxon-name-part taxon-name-part-type="superfamily">Cerithioidea</tp:taxon-name-part></tp:taxon-name> (<tp:taxon-name><tp:taxon-name-part taxon-name-part-type="phylum">Mollusca</tp:taxon-name-part></tp:taxon-name>, <tp:taxon-name><tp:taxon-name-part taxon-name-part-type="subclass">Caenogastropoda</tp:taxon-name-part></tp:taxon-name>) based on comparative morphology.</article-title><source>Arquivos de Zoologia - Museu de Zoologia da Universidade de São Paulo</source><volume>36</volume>: <fpage>147</fpage>–<lpage>263</lpage>. <ext-link xlink:type="simple" ext-link-type="doi" xlink:href="10.11606/issn.2176-7793.v36i2p147-263">https://doi.org/10.11606/issn.2176-7793.v36i2p147-263</ext-link></mixed-citation></ref><ref id="B39"><mixed-citation xmlns:xlink="http://www.w3.org/1999/xlink" xlink:type="simple"><person-group><name name-style="western"><surname>Weisbord</surname><given-names>NE</given-names></name></person-group> (<year>1962</year>) <article-title>Late Cenozoic gastropods from northern Venezuela.</article-title><source>Bulletins of American Paleontology</source><volume>42</volume>(<issue>193</issue>): <fpage>1</fpage>–<lpage>672</lpage>. [48 pls]</mixed-citation></ref></ref-list></tp:taxon-treatment>
