# Supplementary material for: Hidden in plain sight: two co-occurring cryptic species of Supplanaxis in the Caribbean (Cerithioidea, Planaxidae)
Source: Zookeys. 2020 Nov 11;991:85–109. doi: 10.3897/zookeys.991.57521 (PMC7674383; doi:10.3897/zookeys.991.57521)
Supplement: XML Treatment for Supplanaxis nancyae [file zookeys.991.57521-treatment3.xml]

<!DOCTYPE tp:taxon-treatment
  PUBLIC "-//TaxonX//DTD Taxonomic Treatment Publishing DTD v0 20100105//EN" "tax-treatment-NSO.dtd">
<tp:taxon-treatment xmlns:tp="http://www.plazi.org/taxpub"><tp:treatment-meta><kwd-group><label>Taxon classification</label><kwd><named-content xmlns:xlink="http://www.w3.org/1999/xlink" content-type="kingdom">Animalia</named-content></kwd><kwd><named-content xmlns:xlink="http://www.w3.org/1999/xlink" content-type="order">Cerithioidea</named-content></kwd><kwd><named-content xmlns:xlink="http://www.w3.org/1999/xlink" content-type="family">Planaxidae</named-content></kwd></kwd-group><mixed-citation publication-type="journal"><person-group><name><surname>Strong</surname><given-names>Ellen E.</given-names></name><name><surname>Bouchet</surname><given-names>Philippe</given-names></name></person-group><article-title>Hidden in plain sight: two co-occurring cryptic species of <italic><tp:taxon-name><tp:taxon-name-part taxon-name-part-type="genus" reg="Supplanaxis">Supplanaxis</tp:taxon-name-part></tp:taxon-name></italic> in the Caribbean (<tp:taxon-name><tp:taxon-name-part taxon-name-part-type="superfamily">Cerithioidea</tp:taxon-name-part></tp:taxon-name>, <tp:taxon-name><tp:taxon-name-part taxon-name-part-type="family">Planaxidae</tp:taxon-name-part></tp:taxon-name>)</article-title><source>Zookeys</source><day>11</day><month>11</month><year>2020</year><volume>991</volume><fpage>85</fpage><lpage>109</lpage><pub-id pub-id-type="doi">10.3897/zookeys.991.57521</pub-id></mixed-citation></tp:treatment-meta><tp:nomenclature><tp:taxon-name><object-id xmlns:xlink="http://www.w3.org/1999/xlink" content-type="arpha" xlink:type="simple">FB5B7C64-64E4-5B62-81AD-61ACEBC88F2C</object-id>
              <tp:taxon-name-part taxon-name-part-type="genus" reg="Supplanaxis">Supplanaxis</tp:taxon-name-part>
              <tp:taxon-name-part taxon-name-part-type="species" reg="nancyae">nancyae</tp:taxon-name-part>
            </tp:taxon-name><tp:taxon-authority>(Petuch, 2013)</tp:taxon-authority><tp:taxon-status xmlns:xlink="http://www.w3.org/1999/xlink" xlink:type="simple">comb. nov.</tp:taxon-status><xref ref-type="fig" rid="F3">Figs 3C</xref><xref ref-type="fig" rid="F4">, 4H–O</xref><xref ref-type="fig" rid="F6">, 6</xref><xref ref-type="fig" rid="F7">, 7A–L at left</xref><tp:nomenclature-citation-list><tp:nomenclature-citation><tp:taxon-name>
                  <tp:taxon-name-part taxon-name-part-type="genus" reg="Planaxis">Planaxis</tp:taxon-name-part> (<tp:taxon-name-part taxon-name-part-type="subgenus" reg="Supplanaxis">Supplanaxis</tp:taxon-name-part>) <tp:taxon-name-part taxon-name-part-type="species" reg="nancyae">nancyae</tp:taxon-name-part></tp:taxon-name><comment>Petuch, 2013: 193, fig. 6.13A, B</comment></tp:nomenclature-citation></tp:nomenclature-citation-list></tp:nomenclature><tp:treatment-sec sec-type="Holotype" id="SECID0E6JAI"><title>Holotype.</title><p>HAITI • 11 mm in height; off southern Gonave Island; depth 2 m; under rocks; <named-content xmlns:xlink="http://www.w3.org/1999/xlink" content-type="dwc:institutional_code" xlink:type="simple">FMNH</named-content> 328402 (Fig. <xref ref-type="fig" rid="F3">3C</xref>)</p></tp:treatment-sec><tp:treatment-sec sec-type="material" id="SECID0EOKAI"><title>Other material.</title><p>ANGUILLA • 6 spms; 29 Apr. 1958; Smithsonian - Bredin Caribbean Expedition; <named-content xmlns:xlink="http://www.w3.org/1999/xlink" content-type="dwc:institutional_code" xlink:type="simple">USNM</named-content> 738885?</p><p>ANTIGUA AND BARBUDA • 9 spms; Antigua, Shell Beach; CI Aslaksan leg.; <named-content xmlns:xlink="http://www.w3.org/1999/xlink" content-type="dwc:institutional_code" xlink:type="simple">USNM</named-content> 608782; • 2 spms; Antigua, Nonsuch Bay, N side of Bird Island; depth 4 ft; 24 Apr. 1958; Smithsonian - Bredin Caribbean Expedition; R/V Freelance; shore coll.; <named-content xmlns:xlink="http://www.w3.org/1999/xlink" content-type="dwc:institutional_code" xlink:type="simple">USNM</named-content> 683510; • 21 spms; Redonda Island, lee side; 10 Apr. 1956; Smithsonian - Bredin Caribbean Expedition; R/V Freelance; W Schmitt leg.; wave washed rocks; <named-content xmlns:xlink="http://www.w3.org/1999/xlink" content-type="dwc:institutional_code" xlink:type="simple">USNM</named-content> 714035; • 67 spms; Antigua, Green Island; [<named-content xmlns:xlink="http://www.w3.org/1999/xlink" content-type="dwc:verbatimCoordinates" xlink:type="simple"><named-content content-type="geo-json" specific-use="{&#34;type&#34;:&#34;Point&#34;,&#34;coordinates&#34;:[-61.668889,17.070000]}" id="NCID0ENLAI" xlink:type="simple">17°04'12"N, 61°40'08"W</named-content></named-content>]; 24 Apr. 1958; Smithsonian - Bredin Caribbean Expedition; R/V Freelance; J Clarke leg.; <named-content xmlns:xlink="http://www.w3.org/1999/xlink" content-type="dwc:institutional_code" xlink:type="simple">USNM</named-content> 1620283 (ex <named-content xmlns:xlink="http://www.w3.org/1999/xlink" content-type="dwc:institutional_code" xlink:type="simple">USNM</named-content> 738725).</p><p>BAHAMAS • 5 spms; Rawson leg.; <named-content xmlns:xlink="http://www.w3.org/1999/xlink" content-type="dwc:institutional_code" xlink:type="simple">USNM</named-content> 1620260 (ex <named-content xmlns:xlink="http://www.w3.org/1999/xlink" content-type="dwc:institutional_code" xlink:type="simple">USNM</named-content> 54705); • 2 spms; New Providence, The Caves; [<named-content xmlns:xlink="http://www.w3.org/1999/xlink" content-type="dwc:verbatimCoordinates" xlink:type="simple"><named-content content-type="geo-json" specific-use="{&#34;type&#34;:&#34;Point&#34;,&#34;coordinates&#34;:[-77.450556,25.069444]}" id="NCID0ELMAI" xlink:type="simple">25°04'10"N, 77°27'02"W</named-content></named-content>]; H Dodge leg.; <named-content xmlns:xlink="http://www.w3.org/1999/xlink" content-type="dwc:institutional_code" xlink:type="simple">USNM</named-content> 1620274 (ex <named-content xmlns:xlink="http://www.w3.org/1999/xlink" content-type="dwc:institutional_code" xlink:type="simple">USNM</named-content> 603895).</p><p>BARBADOS • 1 spm; <named-content xmlns:xlink="http://www.w3.org/1999/xlink" content-type="dwc:institutional_code" xlink:type="simple">USNM</named-content> 19768; • 1 spm; EW Williams, CB Lungren leg.; <named-content xmlns:xlink="http://www.w3.org/1999/xlink" content-type="dwc:institutional_code" xlink:type="simple">USNM</named-content> 341803; • 4 spms; beach; <named-content xmlns:xlink="http://www.w3.org/1999/xlink" content-type="dwc:institutional_code" xlink:type="simple">USNM</named-content> 459982; • 32 spms; off Needham Pt.; low tide; <named-content xmlns:xlink="http://www.w3.org/1999/xlink" content-type="dwc:institutional_code" xlink:type="simple">USNM</named-content> 459983; • 1 spm; Hastings Rocks; <named-content xmlns:xlink="http://www.w3.org/1999/xlink" content-type="dwc:verbatimCoordinates" xlink:type="simple"><named-content content-type="geo-json" specific-use="{&#34;type&#34;:&#34;Point&#34;,&#34;coordinates&#34;:[-59.594167,13.073611]}" id="NCID0ETNAI" xlink:type="simple">13°04'25"N, 59°35'39"W</named-content></named-content>; Nov. 2018; P Bouchet leg.; GenBank: <ext-link xmlns:xlink="http://www.w3.org/1999/xlink" ext-link-type="gen" xlink:href="MT921879" xlink:type="simple">MT921879</ext-link>, <ext-link xmlns:xlink="http://www.w3.org/1999/xlink" ext-link-type="gen" xlink:href="MT921911" xlink:type="simple">MT921911</ext-link>; <abbrev xmlns:xlink="http://www.w3.org/1999/xlink" content-type="institution" xlink:title="Muséum national d’Histoire naturelle, Paris" id="ABBRID0ECOAI" xlink:type="simple">MNHN</abbrev>-IM-2019-1729; • 1 spm; ibid; GenBank: <ext-link xmlns:xlink="http://www.w3.org/1999/xlink" ext-link-type="gen" xlink:href="MT921880" xlink:type="simple">MT921880</ext-link>, <ext-link xmlns:xlink="http://www.w3.org/1999/xlink" ext-link-type="gen" xlink:href="MT921912" xlink:type="simple">MT921912</ext-link>; <abbrev xmlns:xlink="http://www.w3.org/1999/xlink" content-type="institution" xlink:title="Muséum national d’Histoire naturelle, Paris" id="ABBRID0EROAI" xlink:type="simple">MNHN</abbrev>-IM-2019-1707; • 1 spm; ibid; GenBank: <ext-link xmlns:xlink="http://www.w3.org/1999/xlink" ext-link-type="gen" xlink:href="MT921881" xlink:type="simple">MT921881</ext-link>, <ext-link xmlns:xlink="http://www.w3.org/1999/xlink" ext-link-type="gen" xlink:href="MT921913" xlink:type="simple">MT921913</ext-link>; <abbrev xmlns:xlink="http://www.w3.org/1999/xlink" content-type="institution" xlink:title="Muséum national d’Histoire naturelle, Paris" id="ABBRID0EAPAI" xlink:type="simple">MNHN</abbrev>-IM-2019-1708; • 1 spm; ibid; GenBank: <ext-link xmlns:xlink="http://www.w3.org/1999/xlink" ext-link-type="gen" xlink:href="MT921882" xlink:type="simple">MT921882</ext-link>, <ext-link xmlns:xlink="http://www.w3.org/1999/xlink" ext-link-type="gen" xlink:href="MT921914" xlink:type="simple">MT921914</ext-link>; <abbrev xmlns:xlink="http://www.w3.org/1999/xlink" content-type="institution" xlink:title="Muséum national d’Histoire naturelle, Paris" id="ABBRID0EPPAI" xlink:type="simple">MNHN</abbrev>-IM-2019-1709; • 1 spm; ibid; GenBank: <ext-link xmlns:xlink="http://www.w3.org/1999/xlink" ext-link-type="gen" xlink:href="MT921883" xlink:type="simple">MT921883</ext-link>, <ext-link xmlns:xlink="http://www.w3.org/1999/xlink" ext-link-type="gen" xlink:href="MT921915" xlink:type="simple">MT921915</ext-link>; <abbrev xmlns:xlink="http://www.w3.org/1999/xlink" content-type="institution" xlink:title="Muséum national d’Histoire naturelle, Paris" id="ABBRID0E5PAI" xlink:type="simple">MNHN</abbrev>-IM-2019-1710; • 1 spm; ibid; GenBank: <ext-link xmlns:xlink="http://www.w3.org/1999/xlink" ext-link-type="gen" xlink:href="MT921884" xlink:type="simple">MT921884</ext-link>, <ext-link xmlns:xlink="http://www.w3.org/1999/xlink" ext-link-type="gen" xlink:href="MT921916" xlink:type="simple">MT921916</ext-link>; <abbrev xmlns:xlink="http://www.w3.org/1999/xlink" content-type="institution" xlink:title="Muséum national d’Histoire naturelle, Paris" id="ABBRID0ENQAI" xlink:type="simple">MNHN</abbrev>-IM-2019-1711; • 1 spm; ibid; GenBank: <ext-link xmlns:xlink="http://www.w3.org/1999/xlink" ext-link-type="gen" xlink:href="MT921885" xlink:type="simple">MT921885</ext-link>, <ext-link xmlns:xlink="http://www.w3.org/1999/xlink" ext-link-type="gen" xlink:href="MT921917" xlink:type="simple">MT921917</ext-link>; <abbrev xmlns:xlink="http://www.w3.org/1999/xlink" content-type="institution" xlink:title="Muséum national d’Histoire naturelle, Paris" id="ABBRID0E3QAI" xlink:type="simple">MNHN</abbrev>-IM-2019-1712; • 1 spm; ibid; GenBank: <ext-link xmlns:xlink="http://www.w3.org/1999/xlink" ext-link-type="gen" xlink:href="MT921886" xlink:type="simple">MT921886</ext-link>, <ext-link xmlns:xlink="http://www.w3.org/1999/xlink" ext-link-type="gen" xlink:href="MT921918" xlink:type="simple">MT921918</ext-link>; <abbrev xmlns:xlink="http://www.w3.org/1999/xlink" content-type="institution" xlink:title="Muséum national d’Histoire naturelle, Paris" id="ABBRID0ELRAI" xlink:type="simple">MNHN</abbrev>-IM-2019-1713; • 1 spm; ibid; GenBank: <ext-link xmlns:xlink="http://www.w3.org/1999/xlink" ext-link-type="gen" xlink:href="MT921887" xlink:type="simple">MT921887</ext-link>, <ext-link xmlns:xlink="http://www.w3.org/1999/xlink" ext-link-type="gen" xlink:href="MT921919" xlink:type="simple">MT921919</ext-link>; <abbrev xmlns:xlink="http://www.w3.org/1999/xlink" content-type="institution" xlink:title="Muséum national d’Histoire naturelle, Paris" id="ABBRID0E1RAI" xlink:type="simple">MNHN</abbrev>-IM-2019-1714.</p><p>BELIZE • 4 spms; Carrie Bow Cay, NE Cay, Glover’s Reef; 15 Aug. 1973; CCRE - Caribbean Coral Reef Ecosystems, Belize; RS Houbrick leg.; intertidal on rocks; <named-content xmlns:xlink="http://www.w3.org/1999/xlink" content-type="dwc:institutional_code" xlink:type="simple">USNM</named-content> 1620286 (ex <named-content xmlns:xlink="http://www.w3.org/1999/xlink" content-type="dwc:institutional_code" xlink:type="simple">USNM</named-content> 771083).</p><p>BRITISH VIRGIN ISLANDS • 5 spms; Tortola; Kjaer leg.; <named-content xmlns:xlink="http://www.w3.org/1999/xlink" content-type="dwc:institutional_code" xlink:type="simple">USNM</named-content> 6488; • 4 spms; Jost Van Dyke Island, Little Harbour; Apr. 1958; Smithsonian - Bredin Caribbean Expedition; R/V Freelance; shore coll.; <named-content xmlns:xlink="http://www.w3.org/1999/xlink" content-type="dwc:institutional_code" xlink:type="simple">USNM</named-content> 683404.</p><p>COLOMBIA • 4 spms; New Grenada, Sabanilla; <named-content xmlns:xlink="http://www.w3.org/1999/xlink" content-type="dwc:institutional_code" xlink:type="simple">USNM</named-content> 103165; • 11 spms; “Albatross”, Sabanilla; <named-content xmlns:xlink="http://www.w3.org/1999/xlink" content-type="dwc:institutional_code" xlink:type="simple">USNM</named-content> 193614; • 7 spms; New Grenada, Sabanilla; <named-content xmlns:xlink="http://www.w3.org/1999/xlink" content-type="dwc:institutional_code" xlink:type="simple">USNM</named-content> 224969.</p><p>CURAÇAO • 5 spms; Slangenbaai; 1 Dec. 1971; KB Meyer leg.; on rocks just above tide; <named-content xmlns:xlink="http://www.w3.org/1999/xlink" content-type="dwc:institutional_code" xlink:type="simple">USNM</named-content> 702302; • 1 spm; Willemstad; 23 Jun. 1925; J Eldred leg.; tide pools just above high tide; <named-content xmlns:xlink="http://www.w3.org/1999/xlink" content-type="dwc:institutional_code" xlink:type="simple">USNM</named-content> 889594; • 1 spm; Willemstad; 23 Jun. 1925; J Eldred leg.; tide pools just above high tide; <named-content xmlns:xlink="http://www.w3.org/1999/xlink" content-type="dwc:institutional_code" xlink:type="simple">USNM</named-content> 889598; • 1 spm; S shore, beach in front of CARMABI research station; <named-content xmlns:xlink="http://www.w3.org/1999/xlink" content-type="dwc:verbatimCoordinates" xlink:type="simple"><named-content content-type="geo-json" specific-use="{&#34;type&#34;:&#34;Point&#34;,&#34;coordinates&#34;:[-68.968889,12.122222]}" id="NCID0E3TAI" xlink:type="simple">12°07'20"N, 68°58'08"W</named-content></named-content>; 18 May 2015; E Strong leg.; among cobbles; GenBank: <ext-link xmlns:xlink="http://www.w3.org/1999/xlink" ext-link-type="gen" xlink:href="MT921875" xlink:type="simple">MT921875</ext-link>, <ext-link xmlns:xlink="http://www.w3.org/1999/xlink" ext-link-type="gen" xlink:href="MT921907" xlink:type="simple">MT921907</ext-link>; <named-content xmlns:xlink="http://www.w3.org/1999/xlink" content-type="dwc:institutional_code" xlink:type="simple">USNM</named-content> 1618949; • 1 spm; ibid; GenBank: <ext-link xmlns:xlink="http://www.w3.org/1999/xlink" ext-link-type="gen" xlink:href="MT921876" xlink:type="simple">MT921876</ext-link>, <ext-link xmlns:xlink="http://www.w3.org/1999/xlink" ext-link-type="gen" xlink:href="MT921908" xlink:type="simple">MT921908</ext-link>; <named-content xmlns:xlink="http://www.w3.org/1999/xlink" content-type="dwc:institutional_code" xlink:type="simple">USNM</named-content> 1618950; • 1 spm; ibid; GenBank: <ext-link xmlns:xlink="http://www.w3.org/1999/xlink" ext-link-type="gen" xlink:href="MT921877" xlink:type="simple">MT921877</ext-link>, <ext-link xmlns:xlink="http://www.w3.org/1999/xlink" ext-link-type="gen" xlink:href="MT921909" xlink:type="simple">MT921909</ext-link>; <named-content xmlns:xlink="http://www.w3.org/1999/xlink" content-type="dwc:institutional_code" xlink:type="simple">USNM</named-content> 1618951; • 1 spm; ibid; GenBank: <ext-link xmlns:xlink="http://www.w3.org/1999/xlink" ext-link-type="gen" xlink:href="MT921878" xlink:type="simple">MT921878</ext-link>, <ext-link xmlns:xlink="http://www.w3.org/1999/xlink" ext-link-type="gen" xlink:href="MT921910" xlink:type="simple">MT921910</ext-link>; <named-content xmlns:xlink="http://www.w3.org/1999/xlink" content-type="dwc:institutional_code" xlink:type="simple">USNM</named-content> 1618952.</p><p>DOMINICA • 11 spms; Marigot; RG Fennah leg.; <named-content xmlns:xlink="http://www.w3.org/1999/xlink" content-type="dwc:institutional_code" xlink:type="simple">USNM</named-content> 513253; • 3 spms; Scotts Head, windward coast; 27 Feb. 1966; Manning and Hobbs leg.; among rocks above or at high tide level; <named-content xmlns:xlink="http://www.w3.org/1999/xlink" content-type="dwc:institutional_code" xlink:type="simple">USNM</named-content> 678753; • 1 spm; Prince Rupert Bayat Cabrits; 9 Mar. 1966; Hobbs and Manning leg.; rocky; <named-content xmlns:xlink="http://www.w3.org/1999/xlink" content-type="dwc:institutional_code" xlink:type="simple">USNM</named-content> 678763; • 1 spm; W of Portsmouth; 19 Apr. 1939; Smithsonian - Bredin Caribbean Expedition; Nicholson, et al leg.; among boulders and off shingle beach; <named-content xmlns:xlink="http://www.w3.org/1999/xlink" content-type="dwc:institutional_code" xlink:type="simple">USNM</named-content> 682469; • 81 spms; Berekua; 8 Feb. 1965; Smithsonian - Bredin Caribbean Expedition; WW Wirth leg.; on rocks on beach; <named-content xmlns:xlink="http://www.w3.org/1999/xlink" content-type="dwc:institutional_code" xlink:type="simple">USNM</named-content> 709072.</p><p>DOMINICAN REPUBLIC • 1 spm; Oro Oro Beach [sic, possibly Playa Dorada], S. shore; [<named-content xmlns:xlink="http://www.w3.org/1999/xlink" content-type="dwc:verbatimCoordinates" xlink:type="simple"><named-content content-type="geo-json" specific-use="{&#34;type&#34;:&#34;Point&#34;,&#34;coordinates&#34;:[-70.641667,19.774167]}" id="NCID0E4WAI" xlink:type="simple">19°46'27"N, 70°38'30"W</named-content></named-content>]; H Dodge leg.; <named-content xmlns:xlink="http://www.w3.org/1999/xlink" content-type="dwc:institutional_code" xlink:type="simple">USNM</named-content> 1620275 (ex <named-content xmlns:xlink="http://www.w3.org/1999/xlink" content-type="dwc:institutional_code" xlink:type="simple">USNM</named-content> 603900).</p><p>GRENADA • 5 spms; Saline Point; 14 Mar. 1956; Smithsonian - Bredin Caribbean Expedition; R/V Freelance; W Schmitt and F Chace leg.; <named-content xmlns:xlink="http://www.w3.org/1999/xlink" content-type="dwc:institutional_code" xlink:type="simple">USNM</named-content> 714033.</p><p>GUADELOUPE • 46 spms; Aug. 1946; on rocks; <named-content xmlns:xlink="http://www.w3.org/1999/xlink" content-type="dwc:institutional_code" xlink:type="simple">USNM</named-content> 1620270 (ex <named-content xmlns:xlink="http://www.w3.org/1999/xlink" content-type="dwc:institutional_code" xlink:type="simple">USNM</named-content> 487939); • 1 spm; Plage de Malendure; <named-content xmlns:xlink="http://www.w3.org/1999/xlink" content-type="dwc:verbatimCoordinates" xlink:type="simple"><named-content content-type="geo-json" specific-use="{&#34;type&#34;:&#34;Point&#34;,&#34;coordinates&#34;:[-61.779722,16.174444]}" id="NCID0ECYAI" xlink:type="simple">16°10'28"N, 61°46'47"W</named-content></named-content>; 7 May 2012; KARUBENTHOS Expedition stn. GM7; GenBank: <ext-link xmlns:xlink="http://www.w3.org/1999/xlink" ext-link-type="gen" xlink:href="MT921870" xlink:type="simple">MT921870</ext-link>, <ext-link xmlns:xlink="http://www.w3.org/1999/xlink" ext-link-type="gen" xlink:href="MT921902" xlink:type="simple">MT921902</ext-link>; <abbrev xmlns:xlink="http://www.w3.org/1999/xlink" content-type="institution" xlink:title="Muséum national d’Histoire naturelle, Paris" id="ABBRID0ERYAI" xlink:type="simple">MNHN</abbrev>-IM-2009-26684; • 1 spm; Plage de Malendure; <named-content xmlns:xlink="http://www.w3.org/1999/xlink" content-type="dwc:verbatimCoordinates" xlink:type="simple"><named-content content-type="geo-json" specific-use="{&#34;type&#34;:&#34;Point&#34;,&#34;coordinates&#34;:[-61.779722,16.174444]}" id="NCID0EZYAI" xlink:type="simple">16°10'28"N, 61°46'47"W</named-content></named-content>; 1 Apr. 2017; D Lamy leg.; GenBank: <ext-link xmlns:xlink="http://www.w3.org/1999/xlink" ext-link-type="gen" xlink:href="MT921871" xlink:type="simple">MT921871</ext-link>, <ext-link xmlns:xlink="http://www.w3.org/1999/xlink" ext-link-type="gen" xlink:href="MT921903" xlink:type="simple">MT921903</ext-link>; <abbrev xmlns:xlink="http://www.w3.org/1999/xlink" content-type="institution" xlink:title="Muséum national d’Histoire naturelle, Paris" id="ABBRID0EIZAI" xlink:type="simple">MNHN</abbrev>-IM-2019-1703; • 1 spm; ibid; GenBank: <ext-link xmlns:xlink="http://www.w3.org/1999/xlink" ext-link-type="gen" xlink:href="MT921872" xlink:type="simple">MT921872</ext-link>, <ext-link xmlns:xlink="http://www.w3.org/1999/xlink" ext-link-type="gen" xlink:href="MT921904" xlink:type="simple">MT921904</ext-link>; <abbrev xmlns:xlink="http://www.w3.org/1999/xlink" content-type="institution" xlink:title="Muséum national d’Histoire naturelle, Paris" id="ABBRID0EXZAI" xlink:type="simple">MNHN</abbrev>-IM-2019-1704; • 1 spm; ibid; GenBank: <ext-link xmlns:xlink="http://www.w3.org/1999/xlink" ext-link-type="gen" xlink:href="MT921873" xlink:type="simple">MT921873</ext-link>, <ext-link xmlns:xlink="http://www.w3.org/1999/xlink" ext-link-type="gen" xlink:href="MT921905" xlink:type="simple">MT921905</ext-link>; <abbrev xmlns:xlink="http://www.w3.org/1999/xlink" content-type="institution" xlink:title="Muséum national d’Histoire naturelle, Paris" id="ABBRID0EG1AI" xlink:type="simple">MNHN</abbrev>-IM-2019-1705; • 1 spm; ibid; GenBank: <ext-link xmlns:xlink="http://www.w3.org/1999/xlink" ext-link-type="gen" xlink:href="MT921874" xlink:type="simple">MT921874</ext-link>, <ext-link xmlns:xlink="http://www.w3.org/1999/xlink" ext-link-type="gen" xlink:href="MT921906" xlink:type="simple">MT921906</ext-link>; <abbrev xmlns:xlink="http://www.w3.org/1999/xlink" content-type="institution" xlink:title="Muséum national d’Histoire naturelle, Paris" id="ABBRID0EV1AI" xlink:type="simple">MNHN</abbrev>-IM-2019-1706.</p><p>HAITI • 3 spms; Orcutt leg.; <named-content xmlns:xlink="http://www.w3.org/1999/xlink" content-type="dwc:institutional_code" xlink:type="simple">USNM</named-content> 1620262 (ex <named-content xmlns:xlink="http://www.w3.org/1999/xlink" content-type="dwc:institutional_code" xlink:type="simple">USNM</named-content> 383065); • 166 spms; Département de l’Ouest, Saltron; Orcutt leg.; <named-content xmlns:xlink="http://www.w3.org/1999/xlink" content-type="dwc:institutional_code" xlink:type="simple">USNM</named-content> 1620267 (ex <named-content xmlns:xlink="http://www.w3.org/1999/xlink" content-type="dwc:institutional_code" xlink:type="simple">USNM</named-content> 439970); • 6 spms; Département du Sud, Port-Salut; Orcutt leg.; <named-content xmlns:xlink="http://www.w3.org/1999/xlink" content-type="dwc:institutional_code" xlink:type="simple">USNM</named-content> 1620268 (ex <named-content xmlns:xlink="http://www.w3.org/1999/xlink" content-type="dwc:institutional_code" xlink:type="simple">USNM</named-content> 440004).</p><p>HONDURAS • 34 spms; Utilla Island; [<named-content xmlns:xlink="http://www.w3.org/1999/xlink" content-type="dwc:verbatimCoordinates" xlink:type="simple"><named-content content-type="geo-json" specific-use="{&#34;type&#34;:&#34;Point&#34;,&#34;coordinates&#34;:[-86.928889,16.096389]}" id="NCID0E62AI" xlink:type="simple">16°05'47"N, 86°55'44"W</named-content></named-content>]; Simpson leg.; <named-content xmlns:xlink="http://www.w3.org/1999/xlink" content-type="dwc:institutional_code" xlink:type="simple">USNM</named-content> 1620264 (ex <named-content xmlns:xlink="http://www.w3.org/1999/xlink" content-type="dwc:institutional_code" xlink:type="simple">USNM</named-content> 434879); • 1 spm; Webb leg.; <named-content xmlns:xlink="http://www.w3.org/1999/xlink" content-type="dwc:institutional_code" xlink:type="simple">USNM</named-content> 1620266 (ex <named-content xmlns:xlink="http://www.w3.org/1999/xlink" content-type="dwc:institutional_code" xlink:type="simple">USNM</named-content> 434885).</p><p>JAMAICA • 1 spm; St. Mary, Markham Hill; Orcutt leg.; <named-content xmlns:xlink="http://www.w3.org/1999/xlink" content-type="dwc:institutional_code" xlink:type="simple">USNM</named-content> 377918; • 1 spm; Pt. Antonio; CWJ leg.; <named-content xmlns:xlink="http://www.w3.org/1999/xlink" content-type="dwc:institutional_code" xlink:type="simple">USNM</named-content> 1620265 (ex <named-content xmlns:xlink="http://www.w3.org/1999/xlink" content-type="dwc:institutional_code" xlink:type="simple">USNM</named-content> 434882); • 4 spms; Portland, near Buff Bay; Orcutt leg.; <named-content xmlns:xlink="http://www.w3.org/1999/xlink" content-type="dwc:institutional_code" xlink:type="simple">USNM</named-content> 1620269 (ex <named-content xmlns:xlink="http://www.w3.org/1999/xlink" content-type="dwc:institutional_code" xlink:type="simple">USNM</named-content> 441213); • 1 spm; Portland, Port Antonio; Vendeyes, Orcutt leg.; <named-content xmlns:xlink="http://www.w3.org/1999/xlink" content-type="dwc:institutional_code" xlink:type="simple">USNM</named-content> 1620271 (ex <named-content xmlns:xlink="http://www.w3.org/1999/xlink" content-type="dwc:institutional_code" xlink:type="simple">USNM</named-content> 518050); • 8 spms; St. Mary, 2 mi. N Port Maria; <named-content xmlns:xlink="http://www.w3.org/1999/xlink" content-type="dwc:verbatimCoordinates" xlink:type="simple"><named-content content-type="geo-json" specific-use="{&#34;type&#34;:&#34;Point&#34;,&#34;coordinates&#34;:[-76.888333,18.405278]}" id="NCID0EA5AI" xlink:type="simple">18°24'19"N, 76°53'18"W</named-content></named-content>; JI McCurkin leg.; 1 ft above splash line under cobbles; <named-content xmlns:xlink="http://www.w3.org/1999/xlink" content-type="dwc:institutional_code" xlink:type="simple">USNM</named-content> 1620285 (ex <named-content xmlns:xlink="http://www.w3.org/1999/xlink" content-type="dwc:institutional_code" xlink:type="simple">USNM</named-content> 770590).</p><p>MEXICO • 2 spms; Quintana Roo, Mujeres Island, Naval Station; 29 Mar. 1960; Smithsonian - Bredin Caribbean Expedition; R/V Blue Goose; W Schmitt leg.; <named-content xmlns:xlink="http://www.w3.org/1999/xlink" content-type="dwc:institutional_code" xlink:type="simple">USNM</named-content> 662200; • 2 spms; Cozumel, 1 mi. N of San Miguel, in front of Cabanas del Caribe property; [<named-content xmlns:xlink="http://www.w3.org/1999/xlink" content-type="dwc:verbatimCoordinates" xlink:type="simple"><named-content content-type="geo-json" specific-use="{&#34;type&#34;:&#34;Point&#34;,&#34;coordinates&#34;:[-86.939167,20.533056]}" id="NCID0EZ5AI" xlink:type="simple">20°31'59"N, 86°56'21"W</named-content></named-content>]; 3 Apr. 1960; Smithsonian - Bredin Caribbean Expedition; R/V Blue Goose; H Rehder, W Schmitt and E Bousfield leg.; on rocks from above high tide to below water line; <named-content xmlns:xlink="http://www.w3.org/1999/xlink" content-type="dwc:institutional_code" xlink:type="simple">USNM</named-content> 1620276 (ex <named-content xmlns:xlink="http://www.w3.org/1999/xlink" content-type="dwc:institutional_code" xlink:type="simple">USNM</named-content> 662773); • 1 spm; Quintana Roo, Cozumel Island; 9 Apr. 1960; Smithsonian - Bredin Caribbean Expedition; R/V Blue Goose; H Rehder and E Bousfield leg.; splash pool high up; <named-content xmlns:xlink="http://www.w3.org/1999/xlink" content-type="dwc:institutional_code" xlink:type="simple">USNM</named-content> 735218; • 1 spm; Quintana Roo, Ascension Bay, Suliman Pt. to 300 yds. to SW shore; 19 Apr. 1960; Smithsonian - Bredin Caribbean Expedition; R/V Blue Goose; W Schmitt, F Daiber, E Bousfield, J Clarke, H Rehder, Haynes and Harvey leg.; reef to sand flats; <named-content xmlns:xlink="http://www.w3.org/1999/xlink" content-type="dwc:institutional_code" xlink:type="simple">USNM</named-content> 736379.</p><p>MONTSERRAT • 24 spms; Fox Bay, just N of Plymouth; 20 Apr. 1959; Smithsonian - Bredin Caribbean Expedition; R/V Caribee; black sand beach; <named-content xmlns:xlink="http://www.w3.org/1999/xlink" content-type="dwc:institutional_code" xlink:type="simple">USNM</named-content> 1620281 (ex <named-content xmlns:xlink="http://www.w3.org/1999/xlink" content-type="dwc:institutional_code" xlink:type="simple">USNM</named-content> 682493).</p><p>NETHERLANDS ANTILLES • 12 spms; St. Martin; Ford leg.; <named-content xmlns:xlink="http://www.w3.org/1999/xlink" content-type="dwc:institutional_code" xlink:type="simple">USNM</named-content> 1620263 (ex <named-content xmlns:xlink="http://www.w3.org/1999/xlink" content-type="dwc:institutional_code" xlink:type="simple">USNM</named-content> 434878).</p><p>PANAMA • 1 spm; San Blas; TG Thompson leg.; <named-content xmlns:xlink="http://www.w3.org/1999/xlink" content-type="dwc:institutional_code" xlink:type="simple">USNM</named-content> 1620273 (ex <named-content xmlns:xlink="http://www.w3.org/1999/xlink" content-type="dwc:institutional_code" xlink:type="simple">USNM</named-content> 597416); • 3 spms; Puerto Perme, NW of Cape Tiburon; [<named-content xmlns:xlink="http://www.w3.org/1999/xlink" content-type="dwc:verbatimCoordinates" xlink:type="simple"><named-content content-type="geo-json" specific-use="{&#34;type&#34;:&#34;Point&#34;,&#34;coordinates&#34;:[-77.544722,8.736944]}" id="NCID0EZABI" xlink:type="simple">8°44'13"N, 77°32'41"W</named-content></named-content>]; 14 Mar. 1953; RH Stewart leg.; <named-content xmlns:xlink="http://www.w3.org/1999/xlink" content-type="dwc:institutional_code" xlink:type="simple">USNM</named-content> 1620279 (ex <named-content xmlns:xlink="http://www.w3.org/1999/xlink" content-type="dwc:institutional_code" xlink:type="simple">USNM</named-content> 664216).</p><p>PUERTO RICO • 1 spm; Culebra, Ensenada Honda; <named-content xmlns:xlink="http://www.w3.org/1999/xlink" content-type="dwc:institutional_code" xlink:type="simple">USNM</named-content> 161343; • 15 spms; E of Guanica, Tamarindo Beach; 23 Feb. 1958; GL Warmke leg.; under rocks; <named-content xmlns:xlink="http://www.w3.org/1999/xlink" content-type="dwc:institutional_code" xlink:type="simple">USNM</named-content> 655599; • 2 spms; Fajardo; 10 Dec. 1951; J Weber leg.; <named-content xmlns:xlink="http://www.w3.org/1999/xlink" content-type="dwc:institutional_code" xlink:type="simple">USNM</named-content> 1620277 (ex <named-content xmlns:xlink="http://www.w3.org/1999/xlink" content-type="dwc:institutional_code" xlink:type="simple">USNM</named-content> 663091).</p><p>ST. LUCIA • 3 spms; Pigeon Island, N of Pigeon Island Club; 15 Apr. 1959; Smithsonian - Bredin Caribbean Expedition; R/V Caribee; sand and boulder flats around breakwater; <named-content xmlns:xlink="http://www.w3.org/1999/xlink" content-type="dwc:institutional_code" xlink:type="simple">USNM</named-content> 682400.</p><p>ST. VINCENT AND THE GRENADINES • 9 spms; St. Vincent; Chamberlain leg.; <named-content xmlns:xlink="http://www.w3.org/1999/xlink" content-type="dwc:institutional_code" xlink:type="simple">USNM</named-content> 1620261 (ex <named-content xmlns:xlink="http://www.w3.org/1999/xlink" content-type="dwc:institutional_code" xlink:type="simple">USNM</named-content> 131804).</p><p>U.S. VIRGIN ISLANDS • 3 spms; St. Thomas; CB Adams leg.; <named-content xmlns:xlink="http://www.w3.org/1999/xlink" content-type="dwc:institutional_code" xlink:type="simple">USNM</named-content> 1620259 (ex <named-content xmlns:xlink="http://www.w3.org/1999/xlink" content-type="dwc:institutional_code" xlink:type="simple">USNM</named-content> 6419); • 1 spm; St. Croix; Helen F Dunn leg.; <named-content xmlns:xlink="http://www.w3.org/1999/xlink" content-type="dwc:institutional_code" xlink:type="simple">USNM</named-content> 363994; • 9 spms; St. Croix, Davies Bay; Jan. 1936; HA Beatty leg.; from rocks; <named-content xmlns:xlink="http://www.w3.org/1999/xlink" content-type="dwc:institutional_code" xlink:type="simple">USNM</named-content> 423961; • 12 spms; St. Thomas; Petit leg.; <named-content xmlns:xlink="http://www.w3.org/1999/xlink" content-type="dwc:institutional_code" xlink:type="simple">USNM</named-content> 1620272 (ex <named-content xmlns:xlink="http://www.w3.org/1999/xlink" content-type="dwc:institutional_code" xlink:type="simple">USNM</named-content> 530351); • 2 spms; St. Thomas, S end Magens Bay; M Jones leg.; rocks adjacent to beach; <named-content xmlns:xlink="http://www.w3.org/1999/xlink" content-type="dwc:institutional_code" xlink:type="simple">USNM</named-content> 1620280 (ex <named-content xmlns:xlink="http://www.w3.org/1999/xlink" content-type="dwc:institutional_code" xlink:type="simple">USNM</named-content> 666148); • 4 spms; St. John, Caneel Bay; [<named-content xmlns:xlink="http://www.w3.org/1999/xlink" content-type="dwc:verbatimCoordinates" xlink:type="simple"><named-content content-type="geo-json" specific-use="{&#34;type&#34;:&#34;Point&#34;,&#34;coordinates&#34;:[-64.786944,18.342778]}" id="NCID0E5DBI" xlink:type="simple">18°20'34"N, 64°47'13"W</named-content></named-content>]; 25 Mar. 1958; Smithsonian - Bredin Caribbean Expedition; R/V Freelance; C Shuster and J Finlay leg.; <named-content xmlns:xlink="http://www.w3.org/1999/xlink" content-type="dwc:institutional_code" xlink:type="simple">USNM</named-content> 1620284 (ex <named-content xmlns:xlink="http://www.w3.org/1999/xlink" content-type="dwc:institutional_code" xlink:type="simple">USNM</named-content> 738775).</p><p>UNITED STATES • 2 spms; Miami Beach, South Beach, at jetty; [<named-content xmlns:xlink="http://www.w3.org/1999/xlink" content-type="dwc:verbatimCoordinates" xlink:type="simple"><named-content content-type="geo-json" specific-use="{&#34;type&#34;:&#34;Point&#34;,&#34;coordinates&#34;:[-80.129167,25.763333]}" id="NCID0ESEBI" xlink:type="simple">25°45'48"N, 80°07'45"W</named-content></named-content>]; 12 Aug. 84; RS Houbrick leg.; intertidal rock and boulders; <named-content xmlns:xlink="http://www.w3.org/1999/xlink" content-type="dwc:institutional_code" xlink:type="simple">USNM</named-content> 1620287 (ex <named-content xmlns:xlink="http://www.w3.org/1999/xlink" content-type="dwc:institutional_code" xlink:type="simple">USNM</named-content> 842270); • 5 spms; Miami Beach, South Beach, at jetty; [<named-content xmlns:xlink="http://www.w3.org/1999/xlink" content-type="dwc:verbatimCoordinates" xlink:type="simple"><named-content content-type="geo-json" specific-use="{&#34;type&#34;:&#34;Point&#34;,&#34;coordinates&#34;:[-80.129167,25.763333]}" id="NCID0EEFBI" xlink:type="simple">25°45'48"N, 80°07'45"W</named-content></named-content>]; 20 Nov. 83; RS Houbrick leg.; intertidal, on rocks and boulders; <named-content xmlns:xlink="http://www.w3.org/1999/xlink" content-type="dwc:institutional_code" xlink:type="simple">USNM</named-content> 1620288 (ex <named-content xmlns:xlink="http://www.w3.org/1999/xlink" content-type="dwc:institutional_code" xlink:type="simple">USNM</named-content> 842272); • 2 spms; South Miami Beach; 16 Jan. 1984; RS Houbrick leg.; <named-content xmlns:xlink="http://www.w3.org/1999/xlink" content-type="dwc:institutional_code" xlink:type="simple">USNM</named-content> 1620289 (ex <named-content xmlns:xlink="http://www.w3.org/1999/xlink" content-type="dwc:institutional_code" xlink:type="simple">USNM</named-content> 858456).</p><p>VENEZUELA • 5 spms; Cubagua Island; WL Schmidt leg.; low cliffs just back of sand beach; <named-content xmlns:xlink="http://www.w3.org/1999/xlink" content-type="dwc:institutional_code" xlink:type="simple">USNM</named-content> 604065; • 1 spm; La Orchila Island; Sep. 1950; S Arias-Carbonell leg.; <named-content xmlns:xlink="http://www.w3.org/1999/xlink" content-type="dwc:institutional_code" xlink:type="simple">USNM</named-content> 656012.</p></tp:treatment-sec><tp:treatment-sec sec-type="description" id="SECID0EJGBI"><title>Description</title><p>. <italic>Shell.</italic> Shell (Figs <xref ref-type="fig" rid="F3">3C</xref>, <xref ref-type="fig" rid="F4">4H–O</xref>, <xref ref-type="fig" rid="F7">7A–L</xref> at left) medium-sized for the genus, solid, littoriniform, high-spired, consisting of 5+ (apex generally broken or corroded in adults) weakly convex whorls separated by impressed suture, last whorl occupying ca 75–80% of total shell height. Shell surface rarely smooth, usually covered with 15–17 even, incised spiral grooves extending over all shell height, especially well marked on base. Aperture ovoid, occupying ca 50% of total shell height, with or without sharp internal lirae, 7–11 in number, outer lip regularly convex, columellar pillar truncated above broad siphonal notch, callus adpressed to parietal and columellar areas, particularly expanded adapically, its outer edge thickened and slightly raised, parietal tooth strong, blunt. <italic>Color</italic> uniformly reddish brown to dark violet, parietal tooth and columellar callus often lighter. <italic><tp:taxon-name><tp:taxon-name-part taxon-name-part-type="genus" reg="Height">Height</tp:taxon-name-part></tp:taxon-name></italic> 11–13.5 mm.</p><p><italic><tp:taxon-name><tp:taxon-name-part taxon-name-part-type="genus" reg="Radula">Radula</tp:taxon-name-part></tp:taxon-name></italic>. <tp:taxon-name><tp:taxon-name-part taxon-name-part-type="genus" reg="Radula">Radula</tp:taxon-name-part></tp:taxon-name> taenioglossate (Fig. <xref ref-type="fig" rid="F6">6A</xref>). Rachidian pentagonal, with broad basal plate, long basolateral extensions, and short, rounded, median basal projection (Fig. <xref ref-type="fig" rid="F6">6B, D</xref>). Upper lateral part of basal plate with robust, rounded basal denticle. Rachidian cutting edge rather narrow, comprising one-half width of tooth, but thick and heavily buttressed. Cutting edge sharply concave at midline, with narrowly rectangular, pointed median cusp, flanked by two to four smaller, robust, pointed denticles on each side. Lateral tooth with broad, high basal plate with central supporting ridge, rounded margins, and long lateral basal extension (Fig. <xref ref-type="fig" rid="F6">6C</xref>). Cutting edge broad with large, squarish, central cusp flanked by three to four inner and two to three sharp outer denticles. Marginal teeth elongate with curved paw-like tips (Fig. <xref ref-type="fig" rid="F6">6A, F</xref>). Inner marginal tooth with narrow flange along length of shaft outer edge, and with concave, rake-like tip with nine to ten rounded denticles. Outer marginal tooth with broad, membranous flange along distal outer edge, and with broad, bilobed tip bearing approximately 32 to 34 small, rounded denticles.</p></tp:treatment-sec><tp:treatment-sec sec-type="distribution" id="SECID0EFIBI"><title>Distribution and ecology.</title><p>The range of <italic><tp:taxon-name><tp:taxon-name-part taxon-name-part-type="genus" reg="Supplanaxis">Supplanaxis</tp:taxon-name-part> <tp:taxon-name-part taxon-name-part-type="species" reg="nancyae">nancyae</tp:taxon-name-part></tp:taxon-name></italic> extends from Miami Beach, Florida, in the north, to the northern coast of South America, from Veracruz, Mexico in the west (<xref ref-type="bibr" rid="B37">Tunnell 1974</xref>) and as far east as Trinidad and Tobago off Venezuela, including the Gulf of Mexico, Caribbean Sea and the Antillean Arc (Fig. <xref ref-type="fig" rid="F7">7</xref>). This species can occur in syntopy with <italic><tp:taxon-name><tp:taxon-name-part taxon-name-part-type="genus" reg="Supplanaxis">Supplanaxis</tp:taxon-name-part> <tp:taxon-name-part taxon-name-part-type="species" reg="nucleus">nucleus</tp:taxon-name-part></tp:taxon-name></italic> (Fig. <xref ref-type="fig" rid="F8">8</xref>) and museum lots across its range may comprise mixtures of the two species; ~ 30% of museum lots in the <named-content xmlns:xlink="http://www.w3.org/1999/xlink" content-type="dwc:institutional_code" xlink:type="simple">USNM</named-content> with more than a single specimen included both species. Guadeloupe specimens of the two species are illustrated by <xref ref-type="bibr" rid="B15">Lamy and Pointier (2017</xref>: pl. 40, fig. 6A, B [<italic><tp:taxon-name><tp:taxon-name-part taxon-name-part-type="genus" reg="Supplanaxis"/><tp:taxon-name-part taxon-name-part-type="species" reg="nucleus">nucleus</tp:taxon-name-part></tp:taxon-name></italic>], 6C–E [<italic><tp:taxon-name><tp:taxon-name-part taxon-name-part-type="genus" reg="Supplanaxis"/><tp:taxon-name-part taxon-name-part-type="species" reg="nancyae">nancyae</tp:taxon-name-part></tp:taxon-name></italic>], both as <italic><tp:taxon-name><tp:taxon-name-part taxon-name-part-type="genus" reg="Supplanaxis">S.</tp:taxon-name-part> <tp:taxon-name-part taxon-name-part-type="species" reg="nucleus">nucleus</tp:taxon-name-part></tp:taxon-name></italic>). It is unknown whether this species also occurs in Bermuda.</p><fig id="F8" position="float" orientation="portrait"><object-id xmlns:xlink="http://www.w3.org/1999/xlink" content-type="doi" xlink:type="simple">10.3897/zookeys.991.57521.figure8</object-id><object-id xmlns:xlink="http://www.w3.org/1999/xlink" content-type="arpha" xlink:type="simple">29F89C49-E3D8-5E2F-8526-7F4FA4177F1B</object-id><label>Figure 8.</label><caption><p>Habitat <bold>A</bold> Curaçao, S shore, beach in front of CARMABI research station <bold>B</bold><italic><tp:taxon-name><tp:taxon-name-part taxon-name-part-type="genus" reg="Supplanaxis">Supplanaxis</tp:taxon-name-part> <tp:taxon-name-part taxon-name-part-type="species" reg="nucleus">nucleus</tp:taxon-name-part></tp:taxon-name></italic> and <italic><tp:taxon-name><tp:taxon-name-part taxon-name-part-type="genus" reg="Supplanaxis">S.</tp:taxon-name-part> <tp:taxon-name-part taxon-name-part-type="species" reg="nancyae">nancyae</tp:taxon-name-part></tp:taxon-name></italic> individuals among cobbles.</p></caption><graphic xmlns:xlink="http://www.w3.org/1999/xlink" xlink:href="zookeys-991-085-g008.jpg" position="float" orientation="portrait" xlink:type="simple" id="oo_474104.jpg"><uri content-type="original_file" xlink:type="simple">https://binary.pensoft.net/fig/474104</uri></graphic></fig></tp:treatment-sec><tp:treatment-sec sec-type="remarks" id="SECID0E3LBI"><title>Remarks.</title><p><xref ref-type="bibr" rid="B21">Petit (2013</xref>: 9) questioned the precision of the type locality and presented circumstantial evidence that Petuch’s original material consisted of shells occupied by hermit crabs.</p><p><italic><tp:taxon-name><tp:taxon-name-part taxon-name-part-type="genus" reg="Planaxis">Planaxis</tp:taxon-name-part> <tp:taxon-name-part taxon-name-part-type="species" reg="nancyae">nancyae</tp:taxon-name-part></tp:taxon-name></italic> was described based on two specimens, both unusually smooth and reddish for the species. In the absence of sequenced topotypic material, we are confident of the identity of the holotype based on our examination of more than 2,100 specimens of <italic><tp:taxon-name><tp:taxon-name-part taxon-name-part-type="genus" reg="Supplanaxis">Supplanaxis</tp:taxon-name-part></tp:taxon-name></italic> from all over the Caribbean, and particularly material from Jamaica and the Virgin Islands that conforms with both our sequenced material from the Lesser Antilles and the Haiti holotype. The shell of <italic><tp:taxon-name><tp:taxon-name-part taxon-name-part-type="genus" reg="Supplanaxis">S.</tp:taxon-name-part> <tp:taxon-name-part taxon-name-part-type="species" reg="nancyae">nancyae</tp:taxon-name-part></tp:taxon-name></italic> differs from that of <italic><tp:taxon-name><tp:taxon-name-part taxon-name-part-type="genus" reg="Supplanaxis">S.</tp:taxon-name-part> <tp:taxon-name-part taxon-name-part-type="species" reg="nucleus">nucleus</tp:taxon-name-part></tp:taxon-name></italic> in its generally smaller size and lighter color, the regularly convex shape of the aperture, and its adapically expanded callus.</p><p>The protoconch figured by <xref ref-type="bibr" rid="B12">Houbrick (1987</xref>: fig. 17H) for <italic><tp:taxon-name><tp:taxon-name-part taxon-name-part-type="genus" reg="Supplanaxis">S.</tp:taxon-name-part> <tp:taxon-name-part taxon-name-part-type="species" reg="nucleus">nucleus</tp:taxon-name-part></tp:taxon-name></italic> may be that of <italic><tp:taxon-name><tp:taxon-name-part taxon-name-part-type="genus" reg="Supplanaxis">S.</tp:taxon-name-part> <tp:taxon-name-part taxon-name-part-type="species" reg="nancyae">nancyae</tp:taxon-name-part></tp:taxon-name></italic>, as all the adult shells in that lot (<named-content xmlns:xlink="http://www.w3.org/1999/xlink" content-type="dwc:institutional_code" xlink:type="simple">USNM</named-content> 714035) represent the latter species. The radula of <italic><tp:taxon-name><tp:taxon-name-part taxon-name-part-type="genus" reg="Supplanaxis">S.</tp:taxon-name-part> <tp:taxon-name-part taxon-name-part-type="species" reg="nancyae">nancyae</tp:taxon-name-part></tp:taxon-name></italic> was described and figured as <italic><tp:taxon-name><tp:taxon-name-part taxon-name-part-type="genus" reg="Supplanaxis">S.</tp:taxon-name-part> <tp:taxon-name-part taxon-name-part-type="species" reg="nucleus">nucleus</tp:taxon-name-part></tp:taxon-name></italic> by <xref ref-type="bibr" rid="B2">Bandel (1984</xref>: fig. 59; pl. 2 figs 6, 8), as is evident from the morphology of the rachidian. Indeed, <xref ref-type="bibr" rid="B2">Bandel (1984)</xref> mistook the comparatively short lateral extensions of the rachidian described by <xref ref-type="bibr" rid="B36">Troschel (1858)</xref> as erroneous, but the latter were based on <italic><tp:taxon-name><tp:taxon-name-part taxon-name-part-type="genus" reg="Supplanaxis">S.</tp:taxon-name-part> <tp:taxon-name-part taxon-name-part-type="species" reg="nucleus">nucleus</tp:taxon-name-part></tp:taxon-name></italic> which has a broader cutting edge and comparatively shorter lateral extensions. The radular morphology of <italic><tp:taxon-name><tp:taxon-name-part taxon-name-part-type="genus" reg="Supplanaxis">S.</tp:taxon-name-part> <tp:taxon-name-part taxon-name-part-type="species" reg="nancyae">nancyae</tp:taxon-name-part></tp:taxon-name></italic> differs from that of <italic><tp:taxon-name><tp:taxon-name-part taxon-name-part-type="genus" reg="Supplanaxis">S.</tp:taxon-name-part> <tp:taxon-name-part taxon-name-part-type="species" reg="nucleus">nucleus</tp:taxon-name-part></tp:taxon-name></italic> primarily in its narrower and thicker cutting edge of the rachidian, the robustness and shape of the rachidian basal denticle, the narrower and more pointed rachidian central cusp, and the slightly greater number of denticles on the outer marginal tooth. There may be fewer flanking denticles on the rachidian in <italic><tp:taxon-name><tp:taxon-name-part taxon-name-part-type="genus" reg="Supplanaxis">S.</tp:taxon-name-part> <tp:taxon-name-part taxon-name-part-type="species" reg="nancyae">nancyae</tp:taxon-name-part></tp:taxon-name></italic> caused by fusion of the innermost denticles with the central cusp, as seen in the specimens examined herein from Guadeloupe (Fig. <xref ref-type="fig" rid="F6">6B, D</xref>), but the range of variation overlaps in the two species. These differences in tooth morphology strongly suggest the two species differ in trophic ecology, but this deserves further research. Regardless, in addition to features of the aperture of the shell, the characteristic rachidian provides diagnostic characters sufficient to separate <italic><tp:taxon-name><tp:taxon-name-part taxon-name-part-type="genus" reg="Supplanaxis">S.</tp:taxon-name-part> <tp:taxon-name-part taxon-name-part-type="species" reg="nancyae">nancyae</tp:taxon-name-part></tp:taxon-name></italic> from its co-occurring congener.</p><p>We note a strong resemblance with the fossil <italic><tp:taxon-name><tp:taxon-name-part taxon-name-part-type="genus" reg="Planaxis">Planaxis</tp:taxon-name-part> <tp:taxon-name-part taxon-name-part-type="species" reg="ame">ame</tp:taxon-name-part></tp:taxon-name></italic> Woodring, 1928 (342, pl. 25, fig. 16), known from the Upper Pliocene of Jamaica (type locality) and from the Upper Miocene Cercado Formation of the Dominican Republic (Landau, pers. comm.). Woodring compared <italic><tp:taxon-name><tp:taxon-name-part taxon-name-part-type="genus" reg="Planaxis">Planaxis</tp:taxon-name-part> <tp:taxon-name-part taxon-name-part-type="species" reg="ame">ame</tp:taxon-name-part></tp:taxon-name></italic> with <italic><tp:taxon-name><tp:taxon-name-part taxon-name-part-type="genus" reg="Planaxis">P.</tp:taxon-name-part> <tp:taxon-name-part taxon-name-part-type="species" reg="nucleus">nucleus</tp:taxon-name-part></tp:taxon-name></italic>, then the only known Recent Caribbean planaxid species, but the smooth forms of <italic><tp:taxon-name><tp:taxon-name-part taxon-name-part-type="genus" reg="Supplanaxis">Supplanaxis</tp:taxon-name-part> <tp:taxon-name-part taxon-name-part-type="species" reg="nancyae">nancyae</tp:taxon-name-part></tp:taxon-name></italic> are a better match, and we do not rule out that <italic><tp:taxon-name><tp:taxon-name-part taxon-name-part-type="genus" reg="Planaxis">P.</tp:taxon-name-part> <tp:taxon-name-part taxon-name-part-type="species" reg="ame">ame</tp:taxon-name-part></tp:taxon-name></italic> might turn out to be a senior synonym of <italic><tp:taxon-name><tp:taxon-name-part taxon-name-part-type="genus" reg="Supplanaxis">S.</tp:taxon-name-part> <tp:taxon-name-part taxon-name-part-type="species" reg="nancyae">nancyae</tp:taxon-name-part></tp:taxon-name></italic>.</p></tp:treatment-sec><tp:treatment-sec><!--Section generated to contain objects referenced in tp:taxon-treatment.--><fig id="F3" position="float" orientation="portrait"><object-id xmlns:xlink="http://www.w3.org/1999/xlink" content-type="doi" xlink:type="simple">10.3897/zookeys.991.57521.figure3</object-id><object-id xmlns:xlink="http://www.w3.org/1999/xlink" content-type="arpha" xlink:type="simple">F9869231-0715-5175-9A95-2B94DAC7675D</object-id><label>Figure 3.</label><caption><p>Type specimens of <italic><tp:taxon-name><tp:taxon-name-part taxon-name-part-type="genus" reg="Supplanaxis">Supplanaxis</tp:taxon-name-part> <tp:taxon-name-part taxon-name-part-type="species" reg="nucleus">nucleus</tp:taxon-name-part></tp:taxon-name></italic> and relevant planaxids. <bold>A</bold><italic><tp:taxon-name><tp:taxon-name-part taxon-name-part-type="genus" reg="Buccinum">Buccinum</tp:taxon-name-part> <tp:taxon-name-part taxon-name-part-type="species" reg="nucleus">nucleus</tp:taxon-name-part></tp:taxon-name></italic> Bruguière, 1789. Neotype, <abbrev xmlns:xlink="http://www.w3.org/1999/xlink" content-type="institution" xlink:title="Muséum national d’Histoire naturelle, Paris" id="ABBRID0EWSAG" xlink:type="simple">MNHN</abbrev>-IM-2000-35804 <bold>B</bold><italic><tp:taxon-name><tp:taxon-name-part taxon-name-part-type="genus" reg="Planaxis">Planaxis</tp:taxon-name-part> <tp:taxon-name-part taxon-name-part-type="species" reg="planicostatus">planicostatus</tp:taxon-name-part></tp:taxon-name></italic> G.B. Sowerby I, 1825. Syntype <named-content xmlns:xlink="http://www.w3.org/1999/xlink" content-type="dwc:institutional_code" xlink:type="simple">NHMUK</named-content> 1966623 (© The Trustees of the Natural History Museum, London, <ext-link xmlns:xlink="http://www.w3.org/1999/xlink" xlink:type="simple" ext-link-type="uri" xlink:href="http://creativecommons.org/licenses/by/4.0/">http://creativecommons.org/licenses/by/4.0/</ext-link>; <ext-link xmlns:xlink="http://www.w3.org/1999/xlink" xlink:type="simple" ext-link-type="uri" xlink:href="https://data.nhm.ac.uk/object/4767541c-a5d1-41db-aa0c-0c03724e970a">https://data.nhm.ac.uk/object/4767541c-a5d1-41db-aa0c-0c03724e970a</ext-link>) <bold>C</bold><tp:taxon-name><tp:taxon-name-part taxon-name-part-type="genus" reg="Planaxis">Planaxis</tp:taxon-name-part> (<tp:taxon-name-part taxon-name-part-type="subgenus" reg="Supplanaxis">Supplanaxis</tp:taxon-name-part>) <tp:taxon-name-part taxon-name-part-type="species" reg="nancyae">nancyae</tp:taxon-name-part></tp:taxon-name> Petuch, 2013. Holotype, <named-content xmlns:xlink="http://www.w3.org/1999/xlink" content-type="dwc:institutional_code" xlink:type="simple">FMNH</named-content> 328402 (© Field Museum of Natural History–CC BY-NC; <ext-link xmlns:xlink="http://www.w3.org/1999/xlink" xlink:type="simple" ext-link-type="uri" xlink:href="https://collections-zoology.fieldmuseum.org/catalogue/2877223">https://collections-zoology.fieldmuseum.org/catalogue/2877223</ext-link>) <bold>D</bold><italic><tp:taxon-name><tp:taxon-name-part taxon-name-part-type="genus" reg="Planaxis">Planaxis</tp:taxon-name-part> <tp:taxon-name-part taxon-name-part-type="species" reg="niger">niger</tp:taxon-name-part></tp:taxon-name></italic> Quoy and Gaimard, 1833. Syntype, one of 22 specimens, <abbrev xmlns:xlink="http://www.w3.org/1999/xlink" content-type="institution" xlink:title="Muséum national d’Histoire naturelle, Paris" id="ABBRID0E5UAG" xlink:type="simple">MNHN</abbrev>-IM-2000-27769 <bold>E</bold><italic><tp:taxon-name><tp:taxon-name-part taxon-name-part-type="genus" reg="Planaxis">Planaxis</tp:taxon-name-part> <tp:taxon-name-part taxon-name-part-type="species" reg="nucleola">nucleola</tp:taxon-name-part></tp:taxon-name></italic> Mörch, 1876. Probable holotype, <abbrev xmlns:xlink="http://www.w3.org/1999/xlink" content-type="institution" xlink:title="Statens Naturhistoriske Museum, Copenhagen" id="ABBRID0EQVAG" xlink:type="simple">ZMK</abbrev> 152749. Scale bar: 1 cm.</p></caption><graphic xmlns:xlink="http://www.w3.org/1999/xlink" xlink:href="zookeys-991-085-g003.jpg" position="float" orientation="portrait" xlink:type="simple" id="oo_474099.jpg"><uri content-type="original_file" xlink:type="simple">https://binary.pensoft.net/fig/474099</uri></graphic></fig><fig id="F4" position="float" orientation="portrait"><object-id xmlns:xlink="http://www.w3.org/1999/xlink" content-type="doi" xlink:type="simple">10.3897/zookeys.991.57521.figure4</object-id><object-id xmlns:xlink="http://www.w3.org/1999/xlink" content-type="arpha" xlink:type="simple">BAF48F67-5C5F-57DF-914C-C914FDFD69DF</object-id><label>Figure 4.</label><caption><p>Shell morphology of <italic><tp:taxon-name><tp:taxon-name-part taxon-name-part-type="genus" reg="Supplanaxis">Supplanaxis</tp:taxon-name-part></tp:taxon-name></italic> from the Caribbean. Sequenced vouchers <bold>A–G</bold><italic><tp:taxon-name><tp:taxon-name-part taxon-name-part-type="genus" reg="Supplanaxis">S.</tp:taxon-name-part> <tp:taxon-name-part taxon-name-part-type="species" reg="nucleus">nucleus</tp:taxon-name-part></tp:taxon-name></italic><bold>H–O</bold><italic><tp:taxon-name><tp:taxon-name-part taxon-name-part-type="genus" reg="Supplanaxis">S.</tp:taxon-name-part> <tp:taxon-name-part taxon-name-part-type="species" reg="nancyae">nancyae</tp:taxon-name-part></tp:taxon-name></italic><bold>A–C</bold> Guadeloupe, Plage de Malendure <bold>A</bold><abbrev xmlns:xlink="http://www.w3.org/1999/xlink" content-type="institution" xlink:title="Muséum national d’Histoire naturelle, Paris" id="ABBRID0EEWBG" xlink:type="simple">MNHN</abbrev>-IM-2019-1716 <bold>B</bold><abbrev xmlns:xlink="http://www.w3.org/1999/xlink" content-type="institution" xlink:title="Muséum national d’Histoire naturelle, Paris" id="ABBRID0ELWBG" xlink:type="simple">MNHN</abbrev>-IM-2009-26686 <bold>C</bold><abbrev xmlns:xlink="http://www.w3.org/1999/xlink" content-type="institution" xlink:title="Muséum national d’Histoire naturelle, Paris" id="ABBRID0ESWBG" xlink:type="simple">MNHN</abbrev>-IM-2009-26687 <bold>D–E</bold> Barbados, Hastings Rocks. <bold>D</bold> Neotype, <abbrev xmlns:xlink="http://www.w3.org/1999/xlink" content-type="institution" xlink:title="Muséum national d’Histoire naturelle, Paris" id="ABBRID0E2WBG" xlink:type="simple">MNHN</abbrev>-IM-2000-35804 <bold>E</bold><abbrev xmlns:xlink="http://www.w3.org/1999/xlink" content-type="institution" xlink:title="Muséum national d’Histoire naturelle, Paris" id="ABBRID0ECXBG" xlink:type="simple">MNHN</abbrev>-IM-2019-1728 <bold>F–G</bold> Curaçao, S shore, beach in front of CARMABI research station <bold>F</bold><named-content xmlns:xlink="http://www.w3.org/1999/xlink" content-type="dwc:institutional_code" xlink:type="simple">USNM</named-content> 1618956 <bold>G</bold><named-content xmlns:xlink="http://www.w3.org/1999/xlink" content-type="dwc:institutional_code" xlink:type="simple">USNM</named-content> 1618953 <bold>H–J</bold> Guadeloupe, Plage de Malendure <bold>H</bold><abbrev xmlns:xlink="http://www.w3.org/1999/xlink" content-type="institution" xlink:title="Muséum national d’Histoire naturelle, Paris" id="ABBRID0E2XBG" xlink:type="simple">MNHN</abbrev>-IM-2019-1703 <bold>I</bold><abbrev xmlns:xlink="http://www.w3.org/1999/xlink" content-type="institution" xlink:title="Muséum national d’Histoire naturelle, Paris" id="ABBRID0ECYBG" xlink:type="simple">MNHN</abbrev>-IM-2019-1704 <bold>J</bold> IM <abbrev xmlns:xlink="http://www.w3.org/1999/xlink" content-type="institution" xlink:title="Muséum national d’Histoire naturelle, Paris" id="ABBRID0EJYBG" xlink:type="simple">MNHN</abbrev>-2009-26684 <bold>K–L</bold> Barbados, Hastings Rocks <bold>K</bold><abbrev xmlns:xlink="http://www.w3.org/1999/xlink" content-type="institution" xlink:title="Muséum national d’Histoire naturelle, Paris" id="ABBRID0ESYBG" xlink:type="simple">MNHN</abbrev>-IM-2019-1729 <bold>L</bold><abbrev xmlns:xlink="http://www.w3.org/1999/xlink" content-type="institution" xlink:title="Muséum national d’Histoire naturelle, Paris" id="ABBRID0EZYBG" xlink:type="simple">MNHN</abbrev>-IM-2019-1711 <bold>M–O</bold> Curaçao, S shore, beach in front of CARMABI research station <bold>M</bold><named-content xmlns:xlink="http://www.w3.org/1999/xlink" content-type="dwc:institutional_code" xlink:type="simple">USNM</named-content> 1618949 <bold>N</bold><named-content xmlns:xlink="http://www.w3.org/1999/xlink" content-type="dwc:institutional_code" xlink:type="simple">USNM</named-content> 1618951 <bold>O</bold><named-content xmlns:xlink="http://www.w3.org/1999/xlink" content-type="dwc:institutional_code" xlink:type="simple">USNM</named-content> 1618952. Scale bar: 1 cm.</p></caption><graphic xmlns:xlink="http://www.w3.org/1999/xlink" xlink:href="zookeys-991-085-g004.jpg" position="float" orientation="portrait" xlink:type="simple" id="oo_474100.jpg"><uri content-type="original_file" xlink:type="simple">https://binary.pensoft.net/fig/474100</uri></graphic></fig><fig id="F6" position="float" orientation="portrait"><object-id xmlns:xlink="http://www.w3.org/1999/xlink" content-type="doi" xlink:type="simple">10.3897/zookeys.991.57521.figure6</object-id><object-id xmlns:xlink="http://www.w3.org/1999/xlink" content-type="arpha" xlink:type="simple">CFC92681-2B97-5BEC-88C9-16EDB711A6BC</object-id><label>Figure 6.</label><caption><p>Radular morphology of <italic><tp:taxon-name><tp:taxon-name-part taxon-name-part-type="genus" reg="Supplanaxis">Supplanaxis</tp:taxon-name-part> <tp:taxon-name-part taxon-name-part-type="species" reg="nancyae">nancyae</tp:taxon-name-part></tp:taxon-name></italic> (<abbrev xmlns:xlink="http://www.w3.org/1999/xlink" content-type="institution" xlink:title="Muséum national d’Histoire naturelle, Paris" id="ABBRID0EL4BG" xlink:type="simple">MNHN</abbrev>-IM-2019-1703, except as noted) <bold>A</bold> Radular ribbon <bold>B</bold> Rachidian and lateral teeth <bold>C</bold> Detail of lateral teeth <bold>D</bold> Detail of rachidian. Note fusion of innermost denticle with central cusp <bold>E</bold> Rachidian and lateral teeth viewed at a ~ 45° angle from above, showing detail of cutting edge <bold>F</bold> Internal and external lateral teeth (<abbrev xmlns:xlink="http://www.w3.org/1999/xlink" content-type="institution" xlink:title="Muséum national d’Histoire naturelle, Paris" id="ABBRID0E34BG" xlink:type="simple">MNHN</abbrev>-IM-2019-1704). Scale bars: 200 µm (<bold>A</bold>), 50 µm (<bold>B, C, D, E, F</bold>).</p></caption><graphic xmlns:xlink="http://www.w3.org/1999/xlink" xlink:href="zookeys-991-085-g006.jpg" position="float" orientation="portrait" xlink:type="simple" id="oo_474102.jpg"><uri content-type="original_file" xlink:type="simple">https://binary.pensoft.net/fig/474102</uri></graphic></fig><fig id="F7" position="float" orientation="portrait"><object-id xmlns:xlink="http://www.w3.org/1999/xlink" content-type="doi" xlink:type="simple">10.3897/zookeys.991.57521.figure7</object-id><object-id xmlns:xlink="http://www.w3.org/1999/xlink" content-type="arpha" xlink:type="simple">AB0FB68D-0193-5CA1-801C-92EA7171A323</object-id><label>Figure 7.</label><caption><p>Comparative shell morphology of <italic><tp:taxon-name><tp:taxon-name-part taxon-name-part-type="genus" reg="Supplanaxis">Supplanaxis</tp:taxon-name-part></tp:taxon-name></italic> around the Caribbean. <italic><tp:taxon-name><tp:taxon-name-part taxon-name-part-type="genus" reg="Supplanaxis">Supplanaxis</tp:taxon-name-part> <tp:taxon-name-part taxon-name-part-type="species" reg="nancyae">nancyae</tp:taxon-name-part></tp:taxon-name></italic> is shown at left, and <italic><tp:taxon-name><tp:taxon-name-part taxon-name-part-type="genus" reg="Supplanaxis">S.</tp:taxon-name-part> <tp:taxon-name-part taxon-name-part-type="species" reg="nucleus">nucleus</tp:taxon-name-part></tp:taxon-name></italic> is at right, for each pair. The individuals from each pair were sampled from the same site and were originally part of the same lot <bold>A</bold> Florida, Miami Beach, South Beach, at jetty (at left, <named-content xmlns:xlink="http://www.w3.org/1999/xlink" content-type="dwc:institutional_code" xlink:type="simple">USNM</named-content> 1620287; at right, <named-content xmlns:xlink="http://www.w3.org/1999/xlink" content-type="dwc:institutional_code" xlink:type="simple">USNM</named-content> 842270) <bold>B</bold> Bahamas, New Providence, The Caves (at left, <named-content xmlns:xlink="http://www.w3.org/1999/xlink" content-type="dwc:institutional_code" xlink:type="simple">USNM</named-content> 1620274; at right, <named-content xmlns:xlink="http://www.w3.org/1999/xlink" content-type="dwc:institutional_code" xlink:type="simple">USNM</named-content> 603895) <bold>C</bold> Mexico, Cozumel, 1 mi. N of San Miguel (at left, <named-content xmlns:xlink="http://www.w3.org/1999/xlink" content-type="dwc:institutional_code" xlink:type="simple">USNM</named-content> 1620276; at right, <named-content xmlns:xlink="http://www.w3.org/1999/xlink" content-type="dwc:institutional_code" xlink:type="simple">USNM</named-content> 662773) <bold>D</bold> Jamaica, St. Mary, 2 mi. N Port Maria (at left, <named-content xmlns:xlink="http://www.w3.org/1999/xlink" content-type="dwc:institutional_code" xlink:type="simple">USNM</named-content> 1620285; at right, <named-content xmlns:xlink="http://www.w3.org/1999/xlink" content-type="dwc:institutional_code" xlink:type="simple">USNM</named-content> 770590) <bold>E</bold> Dominican Republic, Oro Oro Beach [sic, possibly Playa Dorada], S. shore (at left, <named-content xmlns:xlink="http://www.w3.org/1999/xlink" content-type="dwc:institutional_code" xlink:type="simple">USNM</named-content> 1620275; at right, <named-content xmlns:xlink="http://www.w3.org/1999/xlink" content-type="dwc:institutional_code" xlink:type="simple">USNM</named-content> 603900) <bold>F</bold> Virgin Islands, St. John, Caneel Bay (at left, <named-content xmlns:xlink="http://www.w3.org/1999/xlink" content-type="dwc:institutional_code" xlink:type="simple">USNM</named-content> 1620284; at right, <named-content xmlns:xlink="http://www.w3.org/1999/xlink" content-type="dwc:institutional_code" xlink:type="simple">USNM</named-content> 738775) <bold>G</bold> Antigua and Barbuda, Antigua, Green Id. (at left, <named-content xmlns:xlink="http://www.w3.org/1999/xlink" content-type="dwc:institutional_code" xlink:type="simple">USNM</named-content> 1620283; at right, <named-content xmlns:xlink="http://www.w3.org/1999/xlink" content-type="dwc:institutional_code" xlink:type="simple">USNM</named-content> 738725) <bold>H</bold> Honduras, Utilla Id. (at left, <named-content xmlns:xlink="http://www.w3.org/1999/xlink" content-type="dwc:institutional_code" xlink:type="simple">USNM</named-content> 1620264; at right, <named-content xmlns:xlink="http://www.w3.org/1999/xlink" content-type="dwc:institutional_code" xlink:type="simple">USNM</named-content> 434879) <bold>I</bold> Panama, Puerto Perme, NW of Cape Tiburon (at left, <named-content xmlns:xlink="http://www.w3.org/1999/xlink" content-type="dwc:institutional_code" xlink:type="simple">USNM</named-content> 1620279; at right, <named-content xmlns:xlink="http://www.w3.org/1999/xlink" content-type="dwc:institutional_code" xlink:type="simple">USNM</named-content> 664216) <bold>J</bold> Curaçao, S shore, beach in front of CARMABI research station (at left, <named-content xmlns:xlink="http://www.w3.org/1999/xlink" content-type="dwc:institutional_code" xlink:type="simple">USNM</named-content> 1618952; at right <named-content xmlns:xlink="http://www.w3.org/1999/xlink" content-type="dwc:institutional_code" xlink:type="simple">USNM</named-content> 1618956; sequenced vouchers) <bold>K</bold> Guadeloupe, Plage de Malendure (at left, <abbrev xmlns:xlink="http://www.w3.org/1999/xlink" content-type="institution" xlink:title="Muséum national d’Histoire naturelle, Paris" id="ABBRID0EIEAI" xlink:type="simple">MNHN</abbrev>-IM-2019-1703; at right <abbrev xmlns:xlink="http://www.w3.org/1999/xlink" content-type="institution" xlink:title="Muséum national d’Histoire naturelle, Paris" id="ABBRID0ENEAI" xlink:type="simple">MNHN</abbrev>-IM-2009-26687; sequenced vouchers) <bold>L</bold> Barbados, Hastings Rocks (at left, <abbrev xmlns:xlink="http://www.w3.org/1999/xlink" content-type="institution" xlink:title="Muséum national d’Histoire naturelle, Paris" id="ABBRID0EUEAI" xlink:type="simple">MNHN</abbrev>-IM-2019-1729; at right, neotype, <abbrev xmlns:xlink="http://www.w3.org/1999/xlink" content-type="institution" xlink:title="Muséum national d’Histoire naturelle, Paris" id="ABBRID0EZEAI" xlink:type="simple">MNHN</abbrev>-IM-2000-35804; sequenced vouchers). Base map: <xref ref-type="bibr" rid="B41">Wikimedia Commons contributors (2017)</xref>.</p></caption><graphic xmlns:xlink="http://www.w3.org/1999/xlink" xlink:href="zookeys-991-085-g007.jpg" position="float" orientation="portrait" xlink:type="simple" id="oo_474103.jpg"><uri content-type="original_file" xlink:type="simple">https://binary.pensoft.net/fig/474103</uri></graphic></fig></tp:treatment-sec><ref-list><ref id="B41"><mixed-citation xmlns:xlink="http://www.w3.org/1999/xlink" xlink:type="simple"><institution xlink:type="simple">Wikimedia Commons contributors</institution> (<year>2017</year>) File: La2-demis-caribbean gs.png. Wikimedia Commons, the free media repository; 2017 Dec 16, 11:39 UTC. <ext-link xlink:type="simple" ext-link-type="uri" xlink:href="https://commons.wikimedia.org/w/index.php?title=File:La2-demis-caribbean_gs.png%26oldid=272327649">https://commons.wikimedia.org/w/index.php?title=File:La2-demis-caribbean_gs.png&amp;oldid=272327649</ext-link></mixed-citation></ref><ref id="B37"><mixed-citation xmlns:xlink="http://www.w3.org/1999/xlink" xlink:type="simple"><person-group><name name-style="western"><surname>Tunnell</surname><given-names>JW Jr</given-names></name></person-group> (<year>1974</year>) Ecological and Geographical Distribution of <tp:taxon-name><tp:taxon-name-part taxon-name-part-type="phylum">Mollusca</tp:taxon-name-part></tp:taxon-name> of Lobos and Enmedio Coral Reefs, Southwestern Gulf of Mexico. PhD Thesis, Texas A&amp;M University, College Station.</mixed-citation></ref><ref id="B15"><mixed-citation xmlns:xlink="http://www.w3.org/1999/xlink" xlink:type="simple"><person-group><name name-style="western"><surname>Lamy</surname><given-names>D</given-names></name><name name-style="western"><surname>Pointier</surname><given-names>JP</given-names></name></person-group> (<year>2017</year>) <source>Mollusques marins et dulçaquicoles des Antilles françaises [English language edition: Marine and freshwater molluscs of the French Caribbean], 2 volumes.</source><publisher-name>PLB Editions</publisher-name>, <publisher-loc>Gosier</publisher-loc>, <size units="page">786 pp</size>.</mixed-citation></ref><ref id="B21"><mixed-citation xmlns:xlink="http://www.w3.org/1999/xlink" xlink:type="simple"><person-group><name name-style="western"><surname>Petit</surname><given-names>RE</given-names></name></person-group> (<year>2013</year>) <article-title>A review of ‘Biogeography and biodiversity of western Atlantic mollusks’ by Edward J. Petuch.</article-title><source>Conchologia Ingrata</source><volume>13</volume>: <fpage>1</fpage>–<lpage>13</lpage>.</mixed-citation></ref><ref id="B12"><mixed-citation xmlns:xlink="http://www.w3.org/1999/xlink" xlink:type="simple"><person-group><name name-style="western"><surname>Houbrick</surname><given-names>RS</given-names></name></person-group> (<year>1987</year>) <article-title>Anatomy, reproductive biology, and phylogeny of the <tp:taxon-name><tp:taxon-name-part taxon-name-part-type="family">Planaxidae</tp:taxon-name-part></tp:taxon-name> (<tp:taxon-name>Cerithiacea</tp:taxon-name>: <tp:taxon-name><tp:taxon-name-part taxon-name-part-type="subclass">Prosobranchia</tp:taxon-name-part></tp:taxon-name>).</article-title><source>Smithsonian Contributions to Zoology</source><volume>445</volume>: <fpage>1</fpage>–<lpage>57</lpage>. <ext-link xlink:type="simple" ext-link-type="doi" xlink:href="10.5479/si.00810282.445">https://doi.org/10.5479/si.00810282.445</ext-link></mixed-citation></ref><ref id="B2"><mixed-citation xmlns:xlink="http://www.w3.org/1999/xlink" xlink:type="simple"><person-group><name name-style="western"><surname>Bandel</surname><given-names>K</given-names></name></person-group> (<year>1984</year>) <article-title>The radulae of Caribbean and other <tp:taxon-name><tp:taxon-name-part taxon-name-part-type="order">Mesogastropoda</tp:taxon-name-part></tp:taxon-name> and <tp:taxon-name><tp:taxon-name-part taxon-name-part-type="order">Neogastropoda</tp:taxon-name-part></tp:taxon-name>.</article-title><source>Zoologische Verhandelingen</source><volume>214</volume>: <fpage>1</fpage>–<lpage>188</lpage>.</mixed-citation></ref><ref id="B36"><mixed-citation xmlns:xlink="http://www.w3.org/1999/xlink" xlink:type="simple"><person-group><name name-style="western"><surname>Troschel</surname><given-names>FH</given-names></name></person-group> (<year>1858</year>) [in 1856–1863] Das Gebiss der Schnecken, zur Begründung einer natürlichen Classification 1(3): 113–152. [pls 9–12. Nicolai, Berlin]</mixed-citation></ref></ref-list></tp:taxon-treatment>
