# Supplementary material for: Hidden in plain sight: two co-occurring cryptic species of Supplanaxis in the Caribbean (Cerithioidea, Planaxidae)
Source: Zookeys. 2020 Nov 11;991:85–109. doi: 10.3897/zookeys.991.57521 (PMC7674383; doi:10.3897/zookeys.991.57521)
Supplement: XML Treatment for Hinea [file zookeys.991.57521-treatment4.xml]

<!DOCTYPE tp:taxon-treatment
  PUBLIC "-//TaxonX//DTD Taxonomic Treatment Publishing DTD v0 20100105//EN" "tax-treatment-NSO.dtd">
<tp:taxon-treatment xmlns:tp="http://www.plazi.org/taxpub"><tp:treatment-meta><kwd-group><label>Taxon classification</label><kwd><named-content xmlns:xlink="http://www.w3.org/1999/xlink" content-type="kingdom">Animalia</named-content></kwd><kwd><named-content xmlns:xlink="http://www.w3.org/1999/xlink" content-type="order">Neotaenioglossa</named-content></kwd><kwd><named-content xmlns:xlink="http://www.w3.org/1999/xlink" content-type="family">Planaxidae</named-content></kwd></kwd-group><mixed-citation publication-type="journal"><person-group><name><surname>Strong</surname><given-names>Ellen E.</given-names></name><name><surname>Bouchet</surname><given-names>Philippe</given-names></name></person-group><article-title>Hidden in plain sight: two co-occurring cryptic species of <italic><tp:taxon-name><tp:taxon-name-part taxon-name-part-type="genus" reg="Supplanaxis">Supplanaxis</tp:taxon-name-part></tp:taxon-name></italic> in the Caribbean (<tp:taxon-name><tp:taxon-name-part taxon-name-part-type="superfamily">Cerithioidea</tp:taxon-name-part></tp:taxon-name>, <tp:taxon-name><tp:taxon-name-part taxon-name-part-type="family">Planaxidae</tp:taxon-name-part></tp:taxon-name>)</article-title><source>Zookeys</source><day>11</day><month>11</month><year>2020</year><volume>991</volume><fpage>85</fpage><lpage>109</lpage><pub-id pub-id-type="doi">10.3897/zookeys.991.57521</pub-id></mixed-citation></tp:treatment-meta><tp:nomenclature><label>Genus</label><tp:taxon-name><object-id xmlns:xlink="http://www.w3.org/1999/xlink" content-type="arpha" xlink:type="simple">81DD19EB-71C1-5D0C-B3CA-32925B1F9B04</object-id>
              <tp:taxon-name-part taxon-name-part-type="genus" reg="Hinea">Hinea</tp:taxon-name-part>
            </tp:taxon-name><tp:taxon-authority>Gray, 1847</tp:taxon-authority></tp:nomenclature><tp:treatment-sec sec-type="type species" id="SECID0ESUBI"><title>Type species.</title><p><italic><tp:taxon-name><tp:taxon-name-part taxon-name-part-type="genus" reg="Planaxis">Planaxis</tp:taxon-name-part> <tp:taxon-name-part taxon-name-part-type="species" reg="mollis">mollis</tp:taxon-name-part></tp:taxon-name></italic> G.B. Sowerby I, 1823 [= <italic><tp:taxon-name><tp:taxon-name-part taxon-name-part-type="genus" reg="Buccinum">Buccinum</tp:taxon-name-part> <tp:taxon-name-part taxon-name-part-type="species" reg="brasilianum">brasilianum</tp:taxon-name-part></tp:taxon-name></italic> Lamarck, 1822], by monotypy.</p></tp:treatment-sec></tp:taxon-treatment>
