# Supplementary material for: Hidden in plain sight: two co-occurring cryptic species of Supplanaxis in the Caribbean (Cerithioidea, Planaxidae)
Source: Zookeys. 2020 Nov 11;991:85–109. doi: 10.3897/zookeys.991.57521 (PMC7674383; doi:10.3897/zookeys.991.57521)
Supplement: XML Treatment for Hinea nucleola [file zookeys.991.57521-treatment5.xml]

<!DOCTYPE tp:taxon-treatment
  PUBLIC "-//TaxonX//DTD Taxonomic Treatment Publishing DTD v0 20100105//EN" "tax-treatment-NSO.dtd">
<tp:taxon-treatment xmlns:tp="http://www.plazi.org/taxpub"><tp:treatment-meta><kwd-group><label>Taxon classification</label><kwd><named-content xmlns:xlink="http://www.w3.org/1999/xlink" content-type="kingdom">Animalia</named-content></kwd><kwd><named-content xmlns:xlink="http://www.w3.org/1999/xlink" content-type="order">Cerithioidea</named-content></kwd><kwd><named-content xmlns:xlink="http://www.w3.org/1999/xlink" content-type="family">Planaxidae</named-content></kwd></kwd-group><mixed-citation publication-type="journal"><person-group><name><surname>Strong</surname><given-names>Ellen E.</given-names></name><name><surname>Bouchet</surname><given-names>Philippe</given-names></name></person-group><article-title>Hidden in plain sight: two co-occurring cryptic species of <italic><tp:taxon-name><tp:taxon-name-part taxon-name-part-type="genus" reg="Supplanaxis">Supplanaxis</tp:taxon-name-part></tp:taxon-name></italic> in the Caribbean (<tp:taxon-name><tp:taxon-name-part taxon-name-part-type="superfamily">Cerithioidea</tp:taxon-name-part></tp:taxon-name>, <tp:taxon-name><tp:taxon-name-part taxon-name-part-type="family">Planaxidae</tp:taxon-name-part></tp:taxon-name>)</article-title><source>Zookeys</source><day>11</day><month>11</month><year>2020</year><volume>991</volume><fpage>85</fpage><lpage>109</lpage><pub-id pub-id-type="doi">10.3897/zookeys.991.57521</pub-id></mixed-citation></tp:treatment-meta><tp:nomenclature><tp:taxon-name><object-id xmlns:xlink="http://www.w3.org/1999/xlink" content-type="arpha" xlink:type="simple">3DA9787D-670D-540B-9B5F-E98DD2A679A4</object-id>
              <tp:taxon-name-part taxon-name-part-type="genus" reg="Hinea">Hinea</tp:taxon-name-part>
              <tp:taxon-name-part taxon-name-part-type="species" reg="nucleola">nucleola</tp:taxon-name-part>
            </tp:taxon-name><tp:taxon-authority>(Mörch, 1876)</tp:taxon-authority><tp:taxon-status xmlns:xlink="http://www.w3.org/1999/xlink" xlink:type="simple">comb. nov.</tp:taxon-status><xref ref-type="fig" rid="F3">Fig. 3E</xref><tp:nomenclature-citation-list><tp:nomenclature-citation><tp:taxon-name>
                  <tp:taxon-name-part taxon-name-part-type="genus" reg="Planaxis">Planaxis</tp:taxon-name-part> <tp:taxon-name-part taxon-name-part-type="species" reg="nucleola">nucleola</tp:taxon-name-part></tp:taxon-name><comment>Mörch, 1876: 126</comment></tp:nomenclature-citation></tp:nomenclature-citation-list></tp:nomenclature><tp:treatment-sec sec-type="Holotype" id="SECID0EEXBI"><title>Holotype.</title><p>U.S. VIRGIN ISLANDS • 7.8 mm in height; St Croix; 1849; Ørsted leg.; <abbrev xmlns:xlink="http://www.w3.org/1999/xlink" content-type="institution" xlink:title="Statens Naturhistoriske Museum, Copenhagen" id="ABBRID0EKXBI" xlink:type="simple">ZMK</abbrev> 152749 (Fig. <xref ref-type="fig" rid="F3">3E</xref>).</p></tp:treatment-sec><tp:treatment-sec sec-type="material" id="SECID0ETXBI"><title>Other material.</title><p>U.S. VIRGIN ISLANDS • 1 spm; St. John, Caneel Bay; <named-content xmlns:xlink="http://www.w3.org/1999/xlink" content-type="dwc:institutional_code" xlink:type="simple">USNM</named-content> 1620829.</p></tp:treatment-sec><tp:treatment-sec sec-type="description" id="SECID0E5XBI"><title>Description.</title><p><italic>Shell</italic>. Shell small for the genus, solid, littoriniform, high-spired, consisting of 5+ (apex broken or corroded in the two known specimens) weakly convex whorls separated by impressed suture, last whorl occupying ca 80% of total shell height. Shell surface smooth, except incised spiral grooves, 0–2 adapically below suture and 2–8 on shell base. Aperture ovoid, occupying ca 40% of total shell height, with 0–4 low internal lirae, with distinct siphonal notch, narrow callus adpressed to parietal and columellar areas, parietal tooth strong, blunt. <italic>Color</italic> dark brown olive in holotype, to light orange brown with white parietal tooth and columellar callus. <italic><tp:taxon-name><tp:taxon-name-part taxon-name-part-type="genus" reg="Height">Height</tp:taxon-name-part></tp:taxon-name></italic> 7.8–8.4 mm.</p></tp:treatment-sec><tp:treatment-sec sec-type="remarks" id="SECID0EPYBI"><title>Remarks.</title><p><italic><tp:taxon-name><tp:taxon-name-part taxon-name-part-type="genus" reg="Planaxis">Planaxis</tp:taxon-name-part> <tp:taxon-name-part taxon-name-part-type="species" reg="nucleola">nucleola</tp:taxon-name-part></tp:taxon-name></italic> was described based on a single specimen, and the “probable holotype” (Fig. <xref ref-type="fig" rid="F3">3E</xref>) is in the Statens Naturhistoriske Museum [formerly Naturhistorisk Museum], Copenhagen. The type locality was St Croix, then in the Danish Virgin Islands [currently U.S. Virgin Islands].</p><p><italic><tp:taxon-name><tp:taxon-name-part taxon-name-part-type="genus" reg="Planaxis">Planaxis</tp:taxon-name-part> <tp:taxon-name-part taxon-name-part-type="species" reg="nucleola">nucleola</tp:taxon-name-part></tp:taxon-name></italic> was explicitly separated from <italic><tp:taxon-name><tp:taxon-name-part taxon-name-part-type="genus" reg="Planaxis">P.</tp:taxon-name-part> <tp:taxon-name-part taxon-name-part-type="species" reg="nucleus">nucleus</tp:taxon-name-part></tp:taxon-name></italic> by <xref ref-type="bibr" rid="B18">Mörch (1876)</xref> by its much less acutely pointed shell and spiral grooves restricted to the base. It had never been illustrated, and we have not traced any citation of that species since <xref ref-type="bibr" rid="B18">Mörch (1876)</xref>. It is currently indexed in MolluscaBase in the synonymy of <italic><tp:taxon-name><tp:taxon-name-part taxon-name-part-type="genus" reg="Supplanaxis">S.</tp:taxon-name-part> <tp:taxon-name-part taxon-name-part-type="species" reg="nucleus">nucleus</tp:taxon-name-part></tp:taxon-name></italic> based on <xref ref-type="bibr" rid="B24">Rosenberg (2009)</xref>.</p><p>The genus-group name <italic><tp:taxon-name><tp:taxon-name-part taxon-name-part-type="genus" reg="Angiola">Angiola</tp:taxon-name-part></tp:taxon-name></italic> Dall, 1926, has long been in use for Caribbean planaxids (<xref ref-type="bibr" rid="B12">Houbrick 1987</xref>; <xref ref-type="bibr" rid="B24">Rosenberg 2009</xref>), but was synonymized with <italic><tp:taxon-name><tp:taxon-name-part taxon-name-part-type="genus" reg="Hinea">Hinea</tp:taxon-name-part></tp:taxon-name></italic> by <xref ref-type="bibr" rid="B23">Ponder (1988)</xref>.</p></tp:treatment-sec><tp:treatment-sec sec-type="discussion" id="SECID0EP2BI"><title>Discussion.</title><p>The sympatry and syntopy of <italic><tp:taxon-name><tp:taxon-name-part taxon-name-part-type="genus" reg="Supplanaxis">Supplanaxis</tp:taxon-name-part> <tp:taxon-name-part taxon-name-part-type="species" reg="nucleus">nucleus</tp:taxon-name-part></tp:taxon-name></italic> and <italic><tp:taxon-name><tp:taxon-name-part taxon-name-part-type="genus" reg="Supplanaxis">S.</tp:taxon-name-part> <tp:taxon-name-part taxon-name-part-type="species" reg="nancyae">nancyae</tp:taxon-name-part></tp:taxon-name></italic> raise the question of the evolutionary mechanism that might have led to the emergence of two species. Unexpectedly, the phylogenetic tree did not resolve <italic><tp:taxon-name><tp:taxon-name-part taxon-name-part-type="genus" reg="Supplanaxis">S.</tp:taxon-name-part> <tp:taxon-name-part taxon-name-part-type="species" reg="nucleus">nucleus</tp:taxon-name-part></tp:taxon-name></italic> and <italic><tp:taxon-name><tp:taxon-name-part taxon-name-part-type="genus" reg="Supplanaxis">S.</tp:taxon-name-part> <tp:taxon-name-part taxon-name-part-type="species" reg="nancyae">nancyae</tp:taxon-name-part></tp:taxon-name></italic> as sister taxa. A specimen of the Panamic <italic><tp:taxon-name><tp:taxon-name-part taxon-name-part-type="genus" reg="Supplanaxis">Supplanaxis</tp:taxon-name-part> <tp:taxon-name-part taxon-name-part-type="species" reg="planicostatus">planicostatus</tp:taxon-name-part></tp:taxon-name></italic> (G.B. Sowerby I, 1825) from Panama City [type locality: Galapagos Is; Fig. <xref ref-type="fig" rid="F3">3B</xref>], sequenced only for the 16S gene, is placed as sister to <italic><tp:taxon-name><tp:taxon-name-part taxon-name-part-type="genus" reg="Supplanaxis">S.</tp:taxon-name-part> <tp:taxon-name-part taxon-name-part-type="species" reg="nancyae">nancyae</tp:taxon-name-part></tp:taxon-name></italic>, albeit with no support. A further eastern Pacific <italic><tp:taxon-name><tp:taxon-name-part taxon-name-part-type="genus" reg="Supplanaxis">Supplanaxis</tp:taxon-name-part></tp:taxon-name></italic> species is <italic><tp:taxon-name><tp:taxon-name-part taxon-name-part-type="genus" reg="Supplanaxis">S.</tp:taxon-name-part> <tp:taxon-name-part taxon-name-part-type="species" reg="obsoletus">obsoletus</tp:taxon-name-part></tp:taxon-name></italic> (Menke, 1851) [type locality: Mazátlan, Pacific coast of Mexico]. The Caribbean and the Panamic species of <italic><tp:taxon-name><tp:taxon-name-part taxon-name-part-type="genus" reg="Supplanaxis">Supplanaxis</tp:taxon-name-part></tp:taxon-name></italic> have obviously shared a long part of their evolutionary history, and more phylogenetic work needs to be done to properly assess their relationship.</p></tp:treatment-sec><tp:treatment-sec><!--Section generated to contain objects referenced in tp:taxon-treatment.--><fig id="F3" position="float" orientation="portrait"><object-id xmlns:xlink="http://www.w3.org/1999/xlink" content-type="doi" xlink:type="simple">10.3897/zookeys.991.57521.figure3</object-id><object-id xmlns:xlink="http://www.w3.org/1999/xlink" content-type="arpha" xlink:type="simple">F9869231-0715-5175-9A95-2B94DAC7675D</object-id><label>Figure 3.</label><caption><p>Type specimens of <italic><tp:taxon-name><tp:taxon-name-part taxon-name-part-type="genus" reg="Supplanaxis">Supplanaxis</tp:taxon-name-part> <tp:taxon-name-part taxon-name-part-type="species" reg="nucleus">nucleus</tp:taxon-name-part></tp:taxon-name></italic> and relevant planaxids. <bold>A</bold><italic><tp:taxon-name><tp:taxon-name-part taxon-name-part-type="genus" reg="Buccinum">Buccinum</tp:taxon-name-part> <tp:taxon-name-part taxon-name-part-type="species" reg="nucleus">nucleus</tp:taxon-name-part></tp:taxon-name></italic> Bruguière, 1789. Neotype, <abbrev xmlns:xlink="http://www.w3.org/1999/xlink" content-type="institution" xlink:title="Muséum national d’Histoire naturelle, Paris" id="ABBRID0EWSAG" xlink:type="simple">MNHN</abbrev>-IM-2000-35804 <bold>B</bold><italic><tp:taxon-name><tp:taxon-name-part taxon-name-part-type="genus" reg="Planaxis">Planaxis</tp:taxon-name-part> <tp:taxon-name-part taxon-name-part-type="species" reg="planicostatus">planicostatus</tp:taxon-name-part></tp:taxon-name></italic> G.B. Sowerby I, 1825. Syntype <named-content xmlns:xlink="http://www.w3.org/1999/xlink" content-type="dwc:institutional_code" xlink:type="simple">NHMUK</named-content> 1966623 (© The Trustees of the Natural History Museum, London, <ext-link xmlns:xlink="http://www.w3.org/1999/xlink" xlink:type="simple" ext-link-type="uri" xlink:href="http://creativecommons.org/licenses/by/4.0/">http://creativecommons.org/licenses/by/4.0/</ext-link>; <ext-link xmlns:xlink="http://www.w3.org/1999/xlink" xlink:type="simple" ext-link-type="uri" xlink:href="https://data.nhm.ac.uk/object/4767541c-a5d1-41db-aa0c-0c03724e970a">https://data.nhm.ac.uk/object/4767541c-a5d1-41db-aa0c-0c03724e970a</ext-link>) <bold>C</bold><tp:taxon-name><tp:taxon-name-part taxon-name-part-type="genus" reg="Planaxis">Planaxis</tp:taxon-name-part> (<tp:taxon-name-part taxon-name-part-type="subgenus" reg="Supplanaxis">Supplanaxis</tp:taxon-name-part>) <tp:taxon-name-part taxon-name-part-type="species" reg="nancyae">nancyae</tp:taxon-name-part></tp:taxon-name> Petuch, 2013. Holotype, <named-content xmlns:xlink="http://www.w3.org/1999/xlink" content-type="dwc:institutional_code" xlink:type="simple">FMNH</named-content> 328402 (© Field Museum of Natural History–CC BY-NC; <ext-link xmlns:xlink="http://www.w3.org/1999/xlink" xlink:type="simple" ext-link-type="uri" xlink:href="https://collections-zoology.fieldmuseum.org/catalogue/2877223">https://collections-zoology.fieldmuseum.org/catalogue/2877223</ext-link>) <bold>D</bold><italic><tp:taxon-name><tp:taxon-name-part taxon-name-part-type="genus" reg="Planaxis">Planaxis</tp:taxon-name-part> <tp:taxon-name-part taxon-name-part-type="species" reg="niger">niger</tp:taxon-name-part></tp:taxon-name></italic> Quoy and Gaimard, 1833. Syntype, one of 22 specimens, <abbrev xmlns:xlink="http://www.w3.org/1999/xlink" content-type="institution" xlink:title="Muséum national d’Histoire naturelle, Paris" id="ABBRID0E5UAG" xlink:type="simple">MNHN</abbrev>-IM-2000-27769 <bold>E</bold><italic><tp:taxon-name><tp:taxon-name-part taxon-name-part-type="genus" reg="Planaxis">Planaxis</tp:taxon-name-part> <tp:taxon-name-part taxon-name-part-type="species" reg="nucleola">nucleola</tp:taxon-name-part></tp:taxon-name></italic> Mörch, 1876. Probable holotype, <abbrev xmlns:xlink="http://www.w3.org/1999/xlink" content-type="institution" xlink:title="Statens Naturhistoriske Museum, Copenhagen" id="ABBRID0EQVAG" xlink:type="simple">ZMK</abbrev> 152749. Scale bar: 1 cm.</p></caption><graphic xmlns:xlink="http://www.w3.org/1999/xlink" xlink:href="zookeys-991-085-g003.jpg" position="float" orientation="portrait" xlink:type="simple" id="oo_474099.jpg"><uri content-type="original_file" xlink:type="simple">https://binary.pensoft.net/fig/474099</uri></graphic></fig></tp:treatment-sec><ref-list><ref id="B18"><mixed-citation xmlns:xlink="http://www.w3.org/1999/xlink" xlink:type="simple"><person-group><name name-style="western"><surname>Mörch</surname><given-names>OAL</given-names></name></person-group> (<year>1876</year>) Synopsis molluscorum marinorum Indiarum occidentalium imprimis insularum danicarum. Malakozoologische Blätter 23: 45–58, 87–143.</mixed-citation></ref><ref id="B24"><mixed-citation xmlns:xlink="http://www.w3.org/1999/xlink" xlink:type="simple"><person-group><name name-style="western"><surname>Rosenberg</surname><given-names>G</given-names></name></person-group> (<year>2009</year>) Malacolog 4.1.1: A Database of Western Atlantic Marine <tp:taxon-name><tp:taxon-name-part taxon-name-part-type="phylum">Mollusca</tp:taxon-name-part></tp:taxon-name>. <ext-link xlink:type="simple" ext-link-type="uri" xlink:href="http://www.malacolog.org/">http://www.malacolog.org/</ext-link> [WWW database (version 4.1.1)]</mixed-citation></ref><ref id="B12"><mixed-citation xmlns:xlink="http://www.w3.org/1999/xlink" xlink:type="simple"><person-group><name name-style="western"><surname>Houbrick</surname><given-names>RS</given-names></name></person-group> (<year>1987</year>) <article-title>Anatomy, reproductive biology, and phylogeny of the <tp:taxon-name><tp:taxon-name-part taxon-name-part-type="family">Planaxidae</tp:taxon-name-part></tp:taxon-name> (<tp:taxon-name>Cerithiacea</tp:taxon-name>: <tp:taxon-name><tp:taxon-name-part taxon-name-part-type="subclass">Prosobranchia</tp:taxon-name-part></tp:taxon-name>).</article-title><source>Smithsonian Contributions to Zoology</source><volume>445</volume>: <fpage>1</fpage>–<lpage>57</lpage>. <ext-link xlink:type="simple" ext-link-type="doi" xlink:href="10.5479/si.00810282.445">https://doi.org/10.5479/si.00810282.445</ext-link></mixed-citation></ref><ref id="B23"><mixed-citation xmlns:xlink="http://www.w3.org/1999/xlink" xlink:type="simple"><person-group><name name-style="western"><surname>Ponder</surname><given-names>WF</given-names></name></person-group> (<year>1988</year>) <article-title>Bioluminescence in <italic><tp:taxon-name><tp:taxon-name-part taxon-name-part-type="genus">Hinea</tp:taxon-name-part> <tp:taxon-name-part taxon-name-part-type="species">braziliana</tp:taxon-name-part></tp:taxon-name></italic> (Lamarck) (<tp:taxon-name><tp:taxon-name-part taxon-name-part-type="class">Gastropoda</tp:taxon-name-part></tp:taxon-name>: <tp:taxon-name><tp:taxon-name-part taxon-name-part-type="family">Planaxidae</tp:taxon-name-part></tp:taxon-name>).</article-title><source>Journal of Molluscan Studies</source><volume>54</volume>(<issue>3</issue>): <fpage>361</fpage>. <ext-link xlink:type="simple" ext-link-type="doi" xlink:href="10.1093/mollus/54.3.361">https://doi.org/10.1093/mollus/54.3.361</ext-link></mixed-citation></ref></ref-list></tp:taxon-treatment>
